# Supplementary material for: Development of Korean CARcinogen EXposure: Assessment of the Exposure Intensity of Carcinogens by Industry
Source: Saf Health Work. 2022 May 23;13(3):308–14. doi: 10.1016/j.shaw.2022.05.003 (PMC9482008; doi:10.1016/j.shaw.2022.05.003)
Supplement: Multimedia component 1 [file mmc1.xlsx]

## Sheet: Sheet 1
Carcinogen	SIC	Explanation	Censored	Total	Censoring rate (%)	Exposure rating
Arsine	011	Growing of Crops		0		0
Arsine	012	Farming of Animals		0		0
Arsine	013	Growing of Crops Combined With Farming of Animals : Mixed Farming		0		0
Arsine	014	Services Incidental to Growing of Crops and Animal Farming		0		0
Arsine	015	Hunting, Trapping and Game Propagation Including Related Service Activities		0		0
Arsine	020	Forestry		0		0
Arsine	031	Fishing and Gathering of Marine Materials		0		0
Arsine	032	Operation of Fish Cultivating and Fish Farms; Services Incidental to Fishing		0		0
Arsine	051	Mining of coal and lignite		0		0
Arsine	052	Extraction of Crude Petroleum and Natural Gas		0		0
Arsine	061	Mining of Iron Ores		0		0
Arsine	062	Mining of Non-ferrous Metal Ores		0		0
Arsine	071	Quarrying of Stone, Sand and Gravel		0		0
Arsine	072	Mining of Other Non-Metal Ores		0		0
Arsine	080	Mining support service activities		0		0
Arsine	101	Slaughtering of Livestock, Processing, Preserving of Meat and Meat Products		0		0
Arsine	102	Processing and Preserving of Fishes and Edible Seaweeds		0		0
Arsine	103	Processing and Preserving of Fruit and Vegetables		0		0
Arsine	104	Manufacture of Vegetable and Animal Oils and Fats		0		0
Arsine	105	Manufacture of Dairy Products and edible Ice Cakes		0		0
Arsine	106	Manufacture of Grain Mill Products, Starches and Starch Products		0		0
Arsine	107	Manufacture of Other Food Products		0		0
Arsine	108	Manufacture of Livestock Feeds and Prepared Animal Feeds		0		0
Arsine	111	Manufacture of Alcoholic Beverages		0		0
Arsine	112	Manufacture of Ice and Non-alcoholic Beverages, Production of Mineral Waters		0		0
Arsine	120	Manufacture of Tobacco Products		0		0
Arsine	131	Spinning of Textiles and Processing of Threads and Yarns		0		0
Arsine	132	Weaving of Textiles and Manufacture of Textile Products		0		0
Arsine	133	Manufacture of Knitted Fabric Mills and Fabric Products		0		0
Arsine	134	Dyeing and Finishing Textiles		0		0
Arsine	139	Manufacture of Other Made-Up Textile Articles, Except Apparel		0		0
Arsine	141	Manufacture of Sewn Wearing Apparel, Except Fur Apparel		0		0
Arsine	142	Dressing and Dyeing of Fur, Manufacture of Articles of Fur		0		0
Arsine	143	Knitted and Crocheted Apparel		0		0
Arsine	144	Knitted and Crocheted Apparel		0		0
Arsine	151	Manufacture of Luggage, Footwear and Similar Products		0		0
Arsine	152	Manufacture of Footwear and Parts of Footwear		0		0
Arsine	161	Sawmilling and Planing of Wood		0		0
Arsine	162	Manufacture of Wood Products		0		0
Arsine	163	Manufacture of Articles of Cork, Straw and Plaiting Materials		0		0
Arsine	171	Manufacture of Pulp, Paper and Paperboard		0		0
Arsine	172	Manufacture of Corrugated Cardboard, Paper Boxes and Paper Containers		0		0
Arsine	179	Manufacture of Other Paper and Paperboard Products		0		0
Arsine	181	Printing and Service Activities Related to Printing		0		0
Arsine	182	Reproduction of Recorded Media		0		0
Arsine	191	Manufacture of Coke and Briquettes		0		0
Arsine	192	Manufacture of Refined Petroleum Products		0		0
Arsine	201	Manufacture of Basic Chemicals	10	11	90.9091	2
Arsine	202	Manufacture of Fertilizers and Nitrogen Compounds		0		0
Arsine	203	Manufacture of Synthetic Rubber and of Plastics in Primary Forms		0		0
Arsine	204	Manufacture of Other Chemical Products	16	19	84.2105	4
Arsine	205	Manufacture of Man-Made Fibers		0		0
Arsine	211	Manufacture of Medicinal Chemicals, Antibiotics and Biological Products		0		0
Arsine	212	Manufacture of Medicaments		0		0
Arsine	213	Manufacture of Pharmaceutical Goods Other Than Medicaments		0		0
Arsine	221	Manufacture of Rubber Products		0		0
Arsine	222	Manufacture of Plastic Products		0		0
Arsine	231	Manufacture of Glass and Glass Products		0		0
Arsine	232	Manufacture of Ceramic Ware		0		0
Arsine	233	Manufacture of Cement, Lime and Plaster and Its Products		0		0
Arsine	239	Manufacture of Other Non-metallic Mineral Products		0		0
Arsine	241	Manufacture of Basic Iron and Steel		0		0
Arsine	242	Manufacture of Basic Precious and Non-ferrous Metals		0		0
Arsine	243	Cast of Metals		0		0
Arsine	251	Manufacture of Structural Metal Products, Tanks, Reservoirs and Steam Generators		0		0
Arsine	252	Manufacture of Weapons and Ammunition		0		0
Arsine	259	Manufacture of Other Metal Products; Metal Working Service Activities		0		0
Arsine	261	Manufacture of Semiconductor	824	827	99.6372	2
Arsine	262	Manufacture of Electronic Components	38	40	95	2
Arsine	263	Manufacture of Computers and Peripheral Equipment		0		0
Arsine	264	Manufacture of Telecommunication and Broadcasting Apparatuses		0		0
Arsine	265	Manufacture of Electronic Video and Audio Equipment		0		0
Arsine	266	Manufacture of Magnetic and optical Medium		0		0
Arsine	271	Manufacture of Medical Appliances and Instruments		0		0
Arsine	272	Manufacture of Instruments and Appliances for Measuring, Checking, Testing, Navigating, controlling and Other Purposes, Except Optical Instruments		0		0
Arsine	273	Manufacture of Spectacle, Photographic Equipment and Other Optical Instruments		0		0
Arsine	274	Manufacture of Watches, Clocks and its Parts		0		0
Arsine	281	Manufacture of Electric Motors, Generators and Transforming, Distributing and Controlling Apparatus of Electricity		0		0
Arsine	282	Manufacture of Primary Cells and Batteries and Accumulators		0		0
Arsine	283	Manufacture of Insulated Wires and Cables, Including Insulated Code Sets		0		0
Arsine	284	Manufacture of Electric Lamps and Bulbs		0		0
Arsine	285	Manufacture of Domestic Appliances		0		0
Arsine	289	Manufacture of Other Electrical Equipment		0		0
Arsine	291	Manufacture of General Purpose Machinery	24	24	100	2
Arsine	292	Manufacture of Special-Purpose Machinery	19	19	100	2
Arsine	301	Manufacture of Motor Vehicles and Engines for Motor Vehicles		0		0
Arsine	302	Manufacture of Bodies for Motor Vehicles ; Manufacture of Trailers and Semitrailers		0		0
Arsine	303	Manufacture of Parts and Accessories for Motor Vehicles and Engines		0		0
Arsine	311	Building of Ships and Boats		0		0
Arsine	312	Manufacture of Railway and Tramway Locomotives and Rolling Stock		0		0
Arsine	313	Manufacture of Aircraft, Spacecraft and its Parts		0		0
Arsine	319	Manufacture of Other Transport Equipment		0		0
Arsine	320	Manufacture of Furniture		0		0
Arsine	331	Manufacture of Precious Metals and Ornamentations		0		0
Arsine	332	Manufacture of Musical Instruments		0		0
Arsine	333	Manufacture of Sports and Athletic Goods		0		0
Arsine	334	Manufacture of Dolls, Toys and Games		0		0
Arsine	339	Other Manufacturing n.e.c.	156	159	98.1132	2
Arsine	351	Production, Collection and Distribution of Electricity		0		0
Arsine	352	Manufacture of Gas, Distribution of Gaseous Fuel Through Mains		0		0
Arsine	353	Steam, Chilled or Hot Water and Air Conditioning Supply		0		0
Arsine	360	Water Supply		0		0
Arsine	370	Sewage, Wastewater and Human Waste Treatment Services		0		0
Arsine	381	Waste Collection		0		0
Arsine	382	Waste Treatment Services		0		0
Arsine	383	Recovery of Metal and Non-Metal Waste and Scrap		0		0
Arsine	390	Remediation activities and other waste management services		0		0
Arsine	411	Building Construction		0		0
Arsine	412	Heavy Construction		0		0
Arsine	421	Site Preparation and Special Trade Construction for Civil Engineering and Buildings		0		0
Arsine	422	Building Installation		0		0
Arsine	423	Electrical and Communication Works		0		0
Arsine	424	Interior and Building Completion	191	191	100	2
Arsine	425	Renting of Construction or Demolition Equipment with Operator		0		0
Arsine	451	Sale of Motor Vehicles		0		0
Arsine	452	Sale of Motor Vehicle Parts and Accessories		0		0
Arsine	453	Sale of Motorcycles and Related Parts and Accessories		0		0
Arsine	461	Wholesale on a Fee or Contract Basis		0		0
Arsine	462	Wholesale of Agricultural Raw Materials and Live Animals		0		0
Arsine	463	Wholesale of Food, Beverages and Tobaccos		0		0
Arsine	464	Wholesale of Household Goods		0		0
Arsine	465	Wholesale of Machinery Equipment and Supplies		0		0
Arsine	466	Wholesale of Construction Materials, Hardware and Heating and Air Conditioning Equipment		0		0
Arsine	467	Other Specialized Wholesale		0		0
Arsine	468	Wholesale of Non-Specialized Goods		0		0
Arsine	471	Retail Sale in Non-Specialized Stores		0		0
Arsine	472	Retail Sale of Foods, Beverages and Tobacco in Specialized Stores		0		0
Arsine	473	Retail Sale of Information and Communications Equipment		0		0
Arsine	474	Retail Sale of Textiles, Clothing, Footwear and Leather Goods		0		0
Arsine	475	Retail Sale of Other Household Equipment		0		0
Arsine	476	Retail Sale of Cultural, Entertainment and Recreation Goods		0		0
Arsine	477	Retail Sale of Fuel		0		0
Arsine	478	Retail Sale in Other Specialized Stores		0		0
Arsine	479	Retail Sale not in Stores		0		0
Arsine	491	Interurban Rail Transportation		0		0
Arsine	492	Transit and Ground Passenger Transportation		0		0
Arsine	493	Road Freight Transport		0		0
Arsine	494	Transport of Parcels		0		0
Arsine	495	Transport Via Pipelines		0		0
Arsine	501	Sea and Coastal Water Transport		0		0
Arsine	502	Inland Water and Harbour Passenger Transport		0		0
Arsine	511	Scheduled Air Transport		0		0
Arsine	512	Non-Scheduled Air Transport		0		0
Arsine	521	Warehousing		0		0
Arsine	529	Other Services Allied to Transport Agency		0		0
Arsine	551	Accommodation		0		0
Arsine	559	Other Accommodation		0		0
Arsine	561	Restaurants, Bars and Canteens		0		0
Arsine	562	Drinking Places and Non-Alcoholic Beverages Places		0		0
Arsine	581	Publishing of Books, Magazines and Other Publications		0		0
Arsine	582	Software Development and Supply		0		0
Arsine	591	Motion Picture, Video, Broadcasting Programmes Production and Distribution		0		0
Arsine	592	Audio Publishing and Original Master Recordings		0		0
Arsine	601	Radio Broadcasting		0		0
Arsine	602	Television Broadcasting		0		0
Arsine	611	Postal Services		0		0
Arsine	612	Telecommunications		0		0
Arsine	620	Computer programming, System Integration and Management Services		0		0
Arsine	631	Data Processing, Hosting, Portals and Other Internet Information Media Service Activities		0		0
Arsine	639	Other Information Service Activities		0		0
Arsine	641	Banking and Savings Institutions		0		0
Arsine	642	Investment Companies		0		0
Arsine	649	Other Financial Intermediation		0		0
Arsine	651	Insurance		0		0
Arsine	652	Reinsurance		0		0
Arsine	653	Pension Fund and Mutual Aid Organizations		0		0
Arsine	661	Activities Auxiliary to Financial Service Activities		0		0
Arsine	662	Activities Auxiliary to Insurance and Pension Funding		0		0
Arsine	681	Real Estate Activities with Own or Leased Property		0		0
Arsine	682	Activities Related to Real Estate		0		0
Arsine	691	Renting of Transport Equipment		0		0
Arsine	692	Renting of Personal and Household Goods		0		0
Arsine	693	Renting of Industrial Machinery and Equipment		0		0
Arsine	694	Leasing of Intangible Property		0		0
Arsine	701	Research and Experimental Development On Natural Sciences and Engineering	11	11	100	2
Arsine	702	Research and Experimental Development On Social Sciences and Humanities		0		0
Arsine	711	Legal Services		0		0
Arsine	712	Accounting, Tax Preparation, Bookkeeping and Payroll Services		0		0
Arsine	713	Advertising		0		0
Arsine	714	Market Research and Public Opinion Polling		0		0
Arsine	715	Activities of Head Offices, Holding Companies and Management Consultancy		0		0
Arsine	721	Architectural, Engineering and Related Technical Services		0		0
Arsine	729	Other Scientific and Technical Services		0		0
Arsine	731	Veterinary Activities		0		0
Arsine	732	Specialized Design Services		0		0
Arsine	733	Photographic Activities		0		0
Arsine	739	Other Professional, Scientific and Technical Services n.e.c.		0		0
Arsine	741	Business Facilities Support Management Services		0		0
Arsine	742	Cleaning and Pest Control Services of Building and Industrial Facilities		0		0
Arsine	743	Landscape Care and Maintenance Service Activities		0		0
Arsine	751	Provision of Human Resources and Activities of Employment Placement Agencies	4	4	100	2
Arsine	752	Activities of Travel Agencies and Tour Operators and Tourist Assistance Activities		0		0
Arsine	753	Security, Guard and Detective Services		0		0
Arsine	759	Other Business Support Services		0		0
Arsine	841	Executive, Legislative and General Government Support		0		0
Arsine	842	Administration of Industrial and Social Policy of Community		0		0
Arsine	843	Foreign Affairs and Defence Activities		0		0
Arsine	844	Justice, Public Order and Safety Activities		0		0
Arsine	845	Compulsory Social Security Activities		0		0
Arsine	851	Primary Education		0		0
Arsine	852	Secondary Education		0		0
Arsine	853	Higher Education		0		0
Arsine	854	Schools for the Handicapped and Foreigners, Alternative Schools		0		0
Arsine	855	General Private Educational Institute		0		0
Arsine	856	Adult and Other Education		0		0
Arsine	857	Educational Support Activities		0		0
Arsine	861	Hospital Activities		0		0
Arsine	862	Medical and Dental Practice Activities		0		0
Arsine	863	Public Health Centers		0		0
Arsine	869	Other Human Health Activities		0		0
Arsine	871	Residential Welfare Facilities Activities		0		0
Arsine	872	Non-Residential Welfare Facilities Activities		0		0
Arsine	901	Creative and Arts Related Services		0		0
Arsine	902	Library, Historical Sites and Buildings and Similar Recreation Related Services		0		0
Arsine	911	Sports Services		0		0
Arsine	912	Amusement and theme Park Operation		0		0
Arsine	941	Business and Professional Organizations		0		0
Arsine	942	Labour Organizations		0		0
Arsine	949	Other Membership Organizations		0		0
Arsine	951	Maintenance and Repair Services of Machinery and Equipment		0		0
Arsine	952	Maintenance and Repair Services of Motor Vehicles and Motorcycles		0		0
Arsine	953	Repair Services of Personal and Household Goods		0		0
Arsine	961	Personal Care Services		0		0
Arsine	969	Other Personnal Service Activities n.e.c.	8	8	100	2
Arsine	970	Private Households with Employed Persons		0		0
Arsine	981	Undifferentiated goods-producing activities of private households		0		0
Arsine	982	Undifferentiated services-producing activities of private households		0		0
Arsine	990	Extra-Territorial Organizations and Bodies		0		0
Arsenic	011	Growing of Crops		0		0
Arsenic	012	Farming of Animals		0		0
Arsenic	013	Growing of Crops Combined With Farming of Animals : Mixed Farming		0		0
Arsenic	014	Services Incidental to Growing of Crops and Animal Farming		0		0
Arsenic	015	Hunting, Trapping and Game Propagation Including Related Service Activities		0		0
Arsenic	020	Forestry		0		0
Arsenic	031	Fishing and Gathering of Marine Materials		0		0
Arsenic	032	Operation of Fish Cultivating and Fish Farms; Services Incidental to Fishing		0		0
Arsenic	051	Mining of coal and lignite		0		0
Arsenic	052	Extraction of Crude Petroleum and Natural Gas		0		0
Arsenic	061	Mining of Iron Ores		0		0
Arsenic	062	Mining of Non-ferrous Metal Ores		0		0
Arsenic	071	Quarrying of Stone, Sand and Gravel		0		0
Arsenic	072	Mining of Other Non-Metal Ores	1	12	8.33333	4
Arsenic	080	Mining support service activities		0		0
Arsenic	101	Slaughtering of Livestock, Processing, Preserving of Meat and Meat Products		0		0
Arsenic	102	Processing and Preserving of Fishes and Edible Seaweeds		0		0
Arsenic	103	Processing and Preserving of Fruit and Vegetables		0		0
Arsenic	104	Manufacture of Vegetable and Animal Oils and Fats		0		0
Arsenic	105	Manufacture of Dairy Products and edible Ice Cakes	2	3	66.6667	3
Arsenic	106	Manufacture of Grain Mill Products, Starches and Starch Products		0		0
Arsenic	107	Manufacture of Other Food Products	16	20	80	2
Arsenic	108	Manufacture of Livestock Feeds and Prepared Animal Feeds		0		0
Arsenic	111	Manufacture of Alcoholic Beverages		0		0
Arsenic	112	Manufacture of Ice and Non-alcoholic Beverages, Production of Mineral Waters	1	1	100	1
Arsenic	120	Manufacture of Tobacco Products		0		0
Arsenic	131	Spinning of Textiles and Processing of Threads and Yarns		0		0
Arsenic	132	Weaving of Textiles and Manufacture of Textile Products		0		0
Arsenic	133	Manufacture of Knitted Fabric Mills and Fabric Products		0		0
Arsenic	134	Dyeing and Finishing Textiles		0		0
Arsenic	139	Manufacture of Other Made-Up Textile Articles, Except Apparel		0		0
Arsenic	141	Manufacture of Sewn Wearing Apparel, Except Fur Apparel		0		0
Arsenic	142	Dressing and Dyeing of Fur, Manufacture of Articles of Fur		0		0
Arsenic	143	Knitted and Crocheted Apparel		0		0
Arsenic	144	Knitted and Crocheted Apparel		0		0
Arsenic	151	Manufacture of Luggage, Footwear and Similar Products		0		0
Arsenic	152	Manufacture of Footwear and Parts of Footwear		0		0
Arsenic	161	Sawmilling and Planing of Wood		0		0
Arsenic	162	Manufacture of Wood Products		0		0
Arsenic	163	Manufacture of Articles of Cork, Straw and Plaiting Materials		0		0
Arsenic	171	Manufacture of Pulp, Paper and Paperboard		0		0
Arsenic	172	Manufacture of Corrugated Cardboard, Paper Boxes and Paper Containers		0		0
Arsenic	179	Manufacture of Other Paper and Paperboard Products	6	6	100	1
Arsenic	181	Printing and Service Activities Related to Printing		0		0
Arsenic	182	Reproduction of Recorded Media		0		0
Arsenic	191	Manufacture of Coke and Briquettes		0		0
Arsenic	192	Manufacture of Refined Petroleum Products		0		0
Arsenic	201	Manufacture of Basic Chemicals	21	21	100	1
Arsenic	202	Manufacture of Fertilizers and Nitrogen Compounds		0		0
Arsenic	203	Manufacture of Synthetic Rubber and of Plastics in Primary Forms	0	2	0	2
Arsenic	204	Manufacture of Other Chemical Products	47	48	97.9167	1
Arsenic	205	Manufacture of Man-Made Fibers		0		0
Arsenic	211	Manufacture of Medicinal Chemicals, Antibiotics and Biological Products	40	50	80	2
Arsenic	212	Manufacture of Medicaments	55	58	94.8276	1
Arsenic	213	Manufacture of Pharmaceutical Goods Other Than Medicaments	13	14	92.8571	1
Arsenic	221	Manufacture of Rubber Products		0		0
Arsenic	222	Manufacture of Plastic Products		0		0
Arsenic	231	Manufacture of Glass and Glass Products	8	29	27.5862	4
Arsenic	232	Manufacture of Ceramic Ware		0		0
Arsenic	233	Manufacture of Cement, Lime and Plaster and Its Products	12	23	52.1739	3
Arsenic	239	Manufacture of Other Non-metallic Mineral Products	10	48	20.8333	5
Arsenic	241	Manufacture of Basic Iron and Steel	20	44	45.4545	3
Arsenic	242	Manufacture of Basic Precious and Non-ferrous Metals	232	526	44.1065	3
Arsenic	243	Cast of Metals		0		0
Arsenic	251	Manufacture of Structural Metal Products, Tanks, Reservoirs and Steam Generators	14	19	73.6842	2
Arsenic	252	Manufacture of Weapons and Ammunition		0		0
Arsenic	259	Manufacture of Other Metal Products; Metal Working Service Activities	4	7	57.1429	4
Arsenic	261	Manufacture of Semiconductor	899	933	96.3558	1
Arsenic	262	Manufacture of Electronic Components	39	48	81.25	2
Arsenic	263	Manufacture of Computers and Peripheral Equipment		0		0
Arsenic	264	Manufacture of Telecommunication and Broadcasting Apparatuses		0		0
Arsenic	265	Manufacture of Electronic Video and Audio Equipment	9	9	100	1
Arsenic	266	Manufacture of Magnetic and optical Medium		0		0
Arsenic	271	Manufacture of Medical Appliances and Instruments		0		0
Arsenic	272	Manufacture of Instruments and Appliances for Measuring, Checking, Testing, Navigating, controlling and Other Purposes, Except Optical Instruments		0		0
Arsenic	273	Manufacture of Spectacle, Photographic Equipment and Other Optical Instruments		0		0
Arsenic	274	Manufacture of Watches, Clocks and its Parts		0		0
Arsenic	281	Manufacture of Electric Motors, Generators and Transforming, Distributing and Controlling Apparatus of Electricity		0		0
Arsenic	282	Manufacture of Primary Cells and Batteries and Accumulators		0		0
Arsenic	283	Manufacture of Insulated Wires and Cables, Including Insulated Code Sets		0		0
Arsenic	284	Manufacture of Electric Lamps and Bulbs		0		0
Arsenic	285	Manufacture of Domestic Appliances		0		0
Arsenic	289	Manufacture of Other Electrical Equipment		0		0
Arsenic	291	Manufacture of General Purpose Machinery	3	3	100	1
Arsenic	292	Manufacture of Special-Purpose Machinery	8	9	88.8889	2
Arsenic	301	Manufacture of Motor Vehicles and Engines for Motor Vehicles		0		0
Arsenic	302	Manufacture of Bodies for Motor Vehicles ; Manufacture of Trailers and Semitrailers		0		0
Arsenic	303	Manufacture of Parts and Accessories for Motor Vehicles and Engines		0		0
Arsenic	311	Building of Ships and Boats		0		0
Arsenic	312	Manufacture of Railway and Tramway Locomotives and Rolling Stock		0		0
Arsenic	313	Manufacture of Aircraft, Spacecraft and its Parts		0		0
Arsenic	319	Manufacture of Other Transport Equipment		0		0
Arsenic	320	Manufacture of Furniture		0		0
Arsenic	331	Manufacture of Precious Metals and Ornamentations		0		0
Arsenic	332	Manufacture of Musical Instruments		0		0
Arsenic	333	Manufacture of Sports and Athletic Goods		0		0
Arsenic	334	Manufacture of Dolls, Toys and Games		0		0
Arsenic	339	Other Manufacturing n.e.c.	163	164	99.3902	1
Arsenic	351	Production, Collection and Distribution of Electricity	7	9	77.7778	2
Arsenic	352	Manufacture of Gas, Distribution of Gaseous Fuel Through Mains		0		0
Arsenic	353	Steam, Chilled or Hot Water and Air Conditioning Supply		0		0
Arsenic	360	Water Supply	6	6	100	1
Arsenic	370	Sewage, Wastewater and Human Waste Treatment Services	4	4	100	1
Arsenic	381	Waste Collection	6	6	100	1
Arsenic	382	Waste Treatment Services	13	13	100	1
Arsenic	383	Recovery of Metal and Non-Metal Waste and Scrap	2	2	100	1
Arsenic	390	Remediation activities and other waste management services		0		0
Arsenic	411	Building Construction		0		0
Arsenic	412	Heavy Construction		0		0
Arsenic	421	Site Preparation and Special Trade Construction for Civil Engineering and Buildings		0		0
Arsenic	422	Building Installation	1	1	100	1
Arsenic	423	Electrical and Communication Works	8	9	88.8889	2
Arsenic	424	Interior and Building Completion	191	191	100	1
Arsenic	425	Renting of Construction or Demolition Equipment with Operator		0		0
Arsenic	451	Sale of Motor Vehicles		0		0
Arsenic	452	Sale of Motor Vehicle Parts and Accessories		0		0
Arsenic	453	Sale of Motorcycles and Related Parts and Accessories		0		0
Arsenic	461	Wholesale on a Fee or Contract Basis		0		0
Arsenic	462	Wholesale of Agricultural Raw Materials and Live Animals		0		0
Arsenic	463	Wholesale of Food, Beverages and Tobaccos		0		0
Arsenic	464	Wholesale of Household Goods	3	4	75	1
Arsenic	465	Wholesale of Machinery Equipment and Supplies		0		0
Arsenic	466	Wholesale of Construction Materials, Hardware and Heating and Air Conditioning Equipment		0		0
Arsenic	467	Other Specialized Wholesale		0		0
Arsenic	468	Wholesale of Non-Specialized Goods		0		0
Arsenic	471	Retail Sale in Non-Specialized Stores		0		0
Arsenic	472	Retail Sale of Foods, Beverages and Tobacco in Specialized Stores	10	10	100	1
Arsenic	473	Retail Sale of Information and Communications Equipment		0		0
Arsenic	474	Retail Sale of Textiles, Clothing, Footwear and Leather Goods		0		0
Arsenic	475	Retail Sale of Other Household Equipment		0		0
Arsenic	476	Retail Sale of Cultural, Entertainment and Recreation Goods		0		0
Arsenic	477	Retail Sale of Fuel		0		0
Arsenic	478	Retail Sale in Other Specialized Stores		0		0
Arsenic	479	Retail Sale not in Stores		0		0
Arsenic	491	Interurban Rail Transportation		0		0
Arsenic	492	Transit and Ground Passenger Transportation		0		0
Arsenic	493	Road Freight Transport		0		0
Arsenic	494	Transport of Parcels		0		0
Arsenic	495	Transport Via Pipelines		0		0
Arsenic	501	Sea and Coastal Water Transport		0		0
Arsenic	502	Inland Water and Harbour Passenger Transport		0		0
Arsenic	511	Scheduled Air Transport		0		0
Arsenic	512	Non-Scheduled Air Transport		0		0
Arsenic	521	Warehousing		0		0
Arsenic	529	Other Services Allied to Transport Agency		0		0
Arsenic	551	Accommodation		0		0
Arsenic	559	Other Accommodation		0		0
Arsenic	561	Restaurants, Bars and Canteens	6	6	100	1
Arsenic	562	Drinking Places and Non-Alcoholic Beverages Places		0		0
Arsenic	581	Publishing of Books, Magazines and Other Publications		0		0
Arsenic	582	Software Development and Supply		0		0
Arsenic	591	Motion Picture, Video, Broadcasting Programmes Production and Distribution		0		0
Arsenic	592	Audio Publishing and Original Master Recordings		0		0
Arsenic	601	Radio Broadcasting		0		0
Arsenic	602	Television Broadcasting		0		0
Arsenic	611	Postal Services		0		0
Arsenic	612	Telecommunications	2	2	100	1
Arsenic	620	Computer programming, System Integration and Management Services		0		0
Arsenic	631	Data Processing, Hosting, Portals and Other Internet Information Media Service Activities		0		0
Arsenic	639	Other Information Service Activities	34	34	100	1
Arsenic	641	Banking and Savings Institutions		0		0
Arsenic	642	Investment Companies		0		0
Arsenic	649	Other Financial Intermediation		0		0
Arsenic	651	Insurance		0		0
Arsenic	652	Reinsurance		0		0
Arsenic	653	Pension Fund and Mutual Aid Organizations		0		0
Arsenic	661	Activities Auxiliary to Financial Service Activities		0		0
Arsenic	662	Activities Auxiliary to Insurance and Pension Funding		0		0
Arsenic	681	Real Estate Activities with Own or Leased Property		0		0
Arsenic	682	Activities Related to Real Estate		0		0
Arsenic	691	Renting of Transport Equipment		0		0
Arsenic	692	Renting of Personal and Household Goods		0		0
Arsenic	693	Renting of Industrial Machinery and Equipment		0		0
Arsenic	694	Leasing of Intangible Property		0		0
Arsenic	701	Research and Experimental Development On Natural Sciences and Engineering	79	80	98.75	1
Arsenic	702	Research and Experimental Development On Social Sciences and Humanities	2	3	66.6667	2
Arsenic	711	Legal Services		0		0
Arsenic	712	Accounting, Tax Preparation, Bookkeeping and Payroll Services		0		0
Arsenic	713	Advertising		0		0
Arsenic	714	Market Research and Public Opinion Polling		0		0
Arsenic	715	Activities of Head Offices, Holding Companies and Management Consultancy	26	27	96.2963	1
Arsenic	721	Architectural, Engineering and Related Technical Services	4	6	66.6667	2
Arsenic	729	Other Scientific and Technical Services	46	47	97.8723	1
Arsenic	731	Veterinary Activities		0		0
Arsenic	732	Specialized Design Services		0		0
Arsenic	733	Photographic Activities		0		0
Arsenic	739	Other Professional, Scientific and Technical Services n.e.c.	2	2	100	1
Arsenic	741	Business Facilities Support Management Services		0		0
Arsenic	742	Cleaning and Pest Control Services of Building and Industrial Facilities		0		0
Arsenic	743	Landscape Care and Maintenance Service Activities		0		0
Arsenic	751	Provision of Human Resources and Activities of Employment Placement Agencies	17	18	94.4444	2
Arsenic	752	Activities of Travel Agencies and Tour Operators and Tourist Assistance Activities		0		0
Arsenic	753	Security, Guard and Detective Services		0		0
Arsenic	759	Other Business Support Services	7	8	87.5	1
Arsenic	841	Executive, Legislative and General Government Support	17	17	100	1
Arsenic	842	Administration of Industrial and Social Policy of Community	47	49	95.9184	1
Arsenic	843	Foreign Affairs and Defence Activities		0		0
Arsenic	844	Justice, Public Order and Safety Activities		0		0
Arsenic	845	Compulsory Social Security Activities		0		0
Arsenic	851	Primary Education		0		0
Arsenic	852	Secondary Education		0		0
Arsenic	853	Higher Education	4	4	100	1
Arsenic	854	Schools for the Handicapped and Foreigners, Alternative Schools		0		0
Arsenic	855	General Private Educational Institute		0		0
Arsenic	856	Adult and Other Education		0		0
Arsenic	857	Educational Support Activities		0		0
Arsenic	861	Hospital Activities	8	9	88.8889	1
Arsenic	862	Medical and Dental Practice Activities		0		0
Arsenic	863	Public Health Centers		0		0
Arsenic	869	Other Human Health Activities	10	10	100	1
Arsenic	871	Residential Welfare Facilities Activities		0		0
Arsenic	872	Non-Residential Welfare Facilities Activities		0		0
Arsenic	901	Creative and Arts Related Services		0		0
Arsenic	902	Library, Historical Sites and Buildings and Similar Recreation Related Services		0		0
Arsenic	911	Sports Services		0		0
Arsenic	912	Amusement and theme Park Operation		0		0
Arsenic	941	Business and Professional Organizations		0		0
Arsenic	942	Labour Organizations		0		0
Arsenic	949	Other Membership Organizations	15	15	100	1
Arsenic	951	Maintenance and Repair Services of Machinery and Equipment		0		0
Arsenic	952	Maintenance and Repair Services of Motor Vehicles and Motorcycles		0		0
Arsenic	953	Repair Services of Personal and Household Goods		0		0
Arsenic	961	Personal Care Services		0		0
Arsenic	969	Other Personnal Service Activities n.e.c.	8	8	100	1
Arsenic	970	Private Households with Employed Persons		0		0
Arsenic	981	Undifferentiated goods-producing activities of private households		0		0
Arsenic	982	Undifferentiated services-producing activities of private households		0		0
Arsenic	990	Extra-Territorial Organizations and Bodies		0		0
Asbestos	011	Growing of Crops		0		0
Asbestos	012	Farming of Animals		0		0
Asbestos	013	Growing of Crops Combined With Farming of Animals : Mixed Farming		0		0
Asbestos	014	Services Incidental to Growing of Crops and Animal Farming		0		0
Asbestos	015	Hunting, Trapping and Game Propagation Including Related Service Activities		0		0
Asbestos	020	Forestry		0		0
Asbestos	031	Fishing and Gathering of Marine Materials		0		0
Asbestos	032	Operation of Fish Cultivating and Fish Farms; Services Incidental to Fishing		0		0
Asbestos	051	Mining of coal and lignite		0		0
Asbestos	052	Extraction of Crude Petroleum and Natural Gas		0		0
Asbestos	061	Mining of Iron Ores		0		0
Asbestos	062	Mining of Non-ferrous Metal Ores		0		0
Asbestos	071	Quarrying of Stone, Sand and Gravel		0		0
Asbestos	072	Mining of Other Non-Metal Ores	0	29	0	3
Asbestos	080	Mining support service activities		0		0
Asbestos	101	Slaughtering of Livestock, Processing, Preserving of Meat and Meat Products		0		0
Asbestos	102	Processing and Preserving of Fishes and Edible Seaweeds		0		0
Asbestos	103	Processing and Preserving of Fruit and Vegetables		0		0
Asbestos	104	Manufacture of Vegetable and Animal Oils and Fats		0		0
Asbestos	105	Manufacture of Dairy Products and edible Ice Cakes		0		0
Asbestos	106	Manufacture of Grain Mill Products, Starches and Starch Products		0		0
Asbestos	107	Manufacture of Other Food Products		0		0
Asbestos	108	Manufacture of Livestock Feeds and Prepared Animal Feeds		0		0
Asbestos	111	Manufacture of Alcoholic Beverages		0		0
Asbestos	112	Manufacture of Ice and Non-alcoholic Beverages, Production of Mineral Waters		0		0
Asbestos	120	Manufacture of Tobacco Products		0		0
Asbestos	131	Spinning of Textiles and Processing of Threads and Yarns		0		0
Asbestos	132	Weaving of Textiles and Manufacture of Textile Products		0		0
Asbestos	133	Manufacture of Knitted Fabric Mills and Fabric Products		0		0
Asbestos	134	Dyeing and Finishing Textiles		0		0
Asbestos	139	Manufacture of Other Made-Up Textile Articles, Except Apparel		0		0
Asbestos	141	Manufacture of Sewn Wearing Apparel, Except Fur Apparel		0		0
Asbestos	142	Dressing and Dyeing of Fur, Manufacture of Articles of Fur		0		0
Asbestos	143	Knitted and Crocheted Apparel		0		0
Asbestos	144	Knitted and Crocheted Apparel		0		0
Asbestos	151	Manufacture of Luggage, Footwear and Similar Products		0		0
Asbestos	152	Manufacture of Footwear and Parts of Footwear		0		0
Asbestos	161	Sawmilling and Planing of Wood		0		0
Asbestos	162	Manufacture of Wood Products		0		0
Asbestos	163	Manufacture of Articles of Cork, Straw and Plaiting Materials		0		0
Asbestos	171	Manufacture of Pulp, Paper and Paperboard		0		0
Asbestos	172	Manufacture of Corrugated Cardboard, Paper Boxes and Paper Containers		0		0
Asbestos	179	Manufacture of Other Paper and Paperboard Products		0		0
Asbestos	181	Printing and Service Activities Related to Printing		0		0
Asbestos	182	Reproduction of Recorded Media		0		0
Asbestos	191	Manufacture of Coke and Briquettes		0		0
Asbestos	192	Manufacture of Refined Petroleum Products		0		0
Asbestos	201	Manufacture of Basic Chemicals		0		0
Asbestos	202	Manufacture of Fertilizers and Nitrogen Compounds		0		0
Asbestos	203	Manufacture of Synthetic Rubber and of Plastics in Primary Forms		0		0
Asbestos	204	Manufacture of Other Chemical Products	1	11	9.09091	5
Asbestos	205	Manufacture of Man-Made Fibers		0		0
Asbestos	211	Manufacture of Medicinal Chemicals, Antibiotics and Biological Products		0		0
Asbestos	212	Manufacture of Medicaments		0		0
Asbestos	213	Manufacture of Pharmaceutical Goods Other Than Medicaments	4	6	66.6667	2
Asbestos	221	Manufacture of Rubber Products		0		0
Asbestos	222	Manufacture of Plastic Products		0		0
Asbestos	231	Manufacture of Glass and Glass Products		0		0
Asbestos	232	Manufacture of Ceramic Ware		0		0
Asbestos	233	Manufacture of Cement, Lime and Plaster and Its Products		0		0
Asbestos	239	Manufacture of Other Non-metallic Mineral Products		0		0
Asbestos	241	Manufacture of Basic Iron and Steel	59	76	77.6316	2
Asbestos	242	Manufacture of Basic Precious and Non-ferrous Metals		0		0
Asbestos	243	Cast of Metals		0		0
Asbestos	251	Manufacture of Structural Metal Products, Tanks, Reservoirs and Steam Generators		0		0
Asbestos	252	Manufacture of Weapons and Ammunition		0		0
Asbestos	259	Manufacture of Other Metal Products; Metal Working Service Activities	11	24	45.8333	5
Asbestos	261	Manufacture of Semiconductor		0		0
Asbestos	262	Manufacture of Electronic Components		0		0
Asbestos	263	Manufacture of Computers and Peripheral Equipment		0		0
Asbestos	264	Manufacture of Telecommunication and Broadcasting Apparatuses		0		0
Asbestos	265	Manufacture of Electronic Video and Audio Equipment		0		0
Asbestos	266	Manufacture of Magnetic and optical Medium		0		0
Asbestos	271	Manufacture of Medical Appliances and Instruments		0		0
Asbestos	272	Manufacture of Instruments and Appliances for Measuring, Checking, Testing, Navigating, controlling and Other Purposes, Except Optical Instruments		0		0
Asbestos	273	Manufacture of Spectacle, Photographic Equipment and Other Optical Instruments		0		0
Asbestos	274	Manufacture of Watches, Clocks and its Parts		0		0
Asbestos	281	Manufacture of Electric Motors, Generators and Transforming, Distributing and Controlling Apparatus of Electricity		0		0
Asbestos	282	Manufacture of Primary Cells and Batteries and Accumulators		0		0
Asbestos	283	Manufacture of Insulated Wires and Cables, Including Insulated Code Sets	2	2	100	2
Asbestos	284	Manufacture of Electric Lamps and Bulbs		0		0
Asbestos	285	Manufacture of Domestic Appliances		0		0
Asbestos	289	Manufacture of Other Electrical Equipment		0		0
Asbestos	291	Manufacture of General Purpose Machinery	0	4	0	5
Asbestos	292	Manufacture of Special-Purpose Machinery		0		0
Asbestos	301	Manufacture of Motor Vehicles and Engines for Motor Vehicles	0	2	0	5
Asbestos	302	Manufacture of Bodies for Motor Vehicles ; Manufacture of Trailers and Semitrailers		0		0
Asbestos	303	Manufacture of Parts and Accessories for Motor Vehicles and Engines	0	18	0	5
Asbestos	311	Building of Ships and Boats		0		0
Asbestos	312	Manufacture of Railway and Tramway Locomotives and Rolling Stock		0		0
Asbestos	313	Manufacture of Aircraft, Spacecraft and its Parts		0		0
Asbestos	319	Manufacture of Other Transport Equipment		0		0
Asbestos	320	Manufacture of Furniture	0	2	0	5
Asbestos	331	Manufacture of Precious Metals and Ornamentations		0		0
Asbestos	332	Manufacture of Musical Instruments		0		0
Asbestos	333	Manufacture of Sports and Athletic Goods		0		0
Asbestos	334	Manufacture of Dolls, Toys and Games		0		0
Asbestos	339	Other Manufacturing n.e.c.	0	2	0	5
Asbestos	351	Production, Collection and Distribution of Electricity		0		0
Asbestos	352	Manufacture of Gas, Distribution of Gaseous Fuel Through Mains		0		0
Asbestos	353	Steam, Chilled or Hot Water and Air Conditioning Supply		0		0
Asbestos	360	Water Supply		0		0
Asbestos	370	Sewage, Wastewater and Human Waste Treatment Services	15	27	55.5556	2
Asbestos	381	Waste Collection	31	49	63.2653	3
Asbestos	382	Waste Treatment Services	73	119	61.3445	3
Asbestos	383	Recovery of Metal and Non-Metal Waste and Scrap		0		0
Asbestos	390	Remediation activities and other waste management services		0		0
Asbestos	411	Building Construction	4	13	30.7692	5
Asbestos	412	Heavy Construction	63	66	95.4545	2
Asbestos	421	Site Preparation and Special Trade Construction for Civil Engineering and Buildings		0		0
Asbestos	422	Building Installation	0	6	0	3
Asbestos	423	Electrical and Communication Works		0		0
Asbestos	424	Interior and Building Completion		0		0
Asbestos	425	Renting of Construction or Demolition Equipment with Operator		0		0
Asbestos	451	Sale of Motor Vehicles		0		0
Asbestos	452	Sale of Motor Vehicle Parts and Accessories		0		0
Asbestos	453	Sale of Motorcycles and Related Parts and Accessories		0		0
Asbestos	461	Wholesale on a Fee or Contract Basis		0		0
Asbestos	462	Wholesale of Agricultural Raw Materials and Live Animals		0		0
Asbestos	463	Wholesale of Food, Beverages and Tobaccos		0		0
Asbestos	464	Wholesale of Household Goods		0		0
Asbestos	465	Wholesale of Machinery Equipment and Supplies		0		0
Asbestos	466	Wholesale of Construction Materials, Hardware and Heating and Air Conditioning Equipment	0	5	0	3
Asbestos	467	Other Specialized Wholesale		0		0
Asbestos	468	Wholesale of Non-Specialized Goods		0		0
Asbestos	471	Retail Sale in Non-Specialized Stores		0		0
Asbestos	472	Retail Sale of Foods, Beverages and Tobacco in Specialized Stores		0		0
Asbestos	473	Retail Sale of Information and Communications Equipment		0		0
Asbestos	474	Retail Sale of Textiles, Clothing, Footwear and Leather Goods		0		0
Asbestos	475	Retail Sale of Other Household Equipment		0		0
Asbestos	476	Retail Sale of Cultural, Entertainment and Recreation Goods		0		0
Asbestos	477	Retail Sale of Fuel		0		0
Asbestos	478	Retail Sale in Other Specialized Stores		0		0
Asbestos	479	Retail Sale not in Stores	2	2	100	2
Asbestos	491	Interurban Rail Transportation		0		0
Asbestos	492	Transit and Ground Passenger Transportation	6	9	66.6667	5
Asbestos	493	Road Freight Transport		0		0
Asbestos	494	Transport of Parcels		0		0
Asbestos	495	Transport Via Pipelines		0		0
Asbestos	501	Sea and Coastal Water Transport		0		0
Asbestos	502	Inland Water and Harbour Passenger Transport		0		0
Asbestos	511	Scheduled Air Transport		0		0
Asbestos	512	Non-Scheduled Air Transport		0		0
Asbestos	521	Warehousing		0		0
Asbestos	529	Other Services Allied to Transport Agency		0		0
Asbestos	551	Accommodation		0		0
Asbestos	559	Other Accommodation		0		0
Asbestos	561	Restaurants, Bars and Canteens		0		0
Asbestos	562	Drinking Places and Non-Alcoholic Beverages Places		0		0
Asbestos	581	Publishing of Books, Magazines and Other Publications		0		0
Asbestos	582	Software Development and Supply		0		0
Asbestos	591	Motion Picture, Video, Broadcasting Programmes Production and Distribution		0		0
Asbestos	592	Audio Publishing and Original Master Recordings		0		0
Asbestos	601	Radio Broadcasting		0		0
Asbestos	602	Television Broadcasting		0		0
Asbestos	611	Postal Services		0		0
Asbestos	612	Telecommunications		0		0
Asbestos	620	Computer programming, System Integration and Management Services		0		0
Asbestos	631	Data Processing, Hosting, Portals and Other Internet Information Media Service Activities		0		0
Asbestos	639	Other Information Service Activities		0		0
Asbestos	641	Banking and Savings Institutions		0		0
Asbestos	642	Investment Companies		0		0
Asbestos	649	Other Financial Intermediation		0		0
Asbestos	651	Insurance		0		0
Asbestos	652	Reinsurance		0		0
Asbestos	653	Pension Fund and Mutual Aid Organizations		0		0
Asbestos	661	Activities Auxiliary to Financial Service Activities		0		0
Asbestos	662	Activities Auxiliary to Insurance and Pension Funding		0		0
Asbestos	681	Real Estate Activities with Own or Leased Property		0		0
Asbestos	682	Activities Related to Real Estate	0	6	0	2
Asbestos	691	Renting of Transport Equipment		0		0
Asbestos	692	Renting of Personal and Household Goods		0		0
Asbestos	693	Renting of Industrial Machinery and Equipment		0		0
Asbestos	694	Leasing of Intangible Property		0		0
Asbestos	701	Research and Experimental Development On Natural Sciences and Engineering	6	12	50	3
Asbestos	702	Research and Experimental Development On Social Sciences and Humanities	2	2	100	2
Asbestos	711	Legal Services		0		0
Asbestos	712	Accounting, Tax Preparation, Bookkeeping and Payroll Services		0		0
Asbestos	713	Advertising		0		0
Asbestos	714	Market Research and Public Opinion Polling		0		0
Asbestos	715	Activities of Head Offices, Holding Companies and Management Consultancy	1	1	100	2
Asbestos	721	Architectural, Engineering and Related Technical Services	30	33	90.9091	2
Asbestos	729	Other Scientific and Technical Services	53	57	92.9825	2
Asbestos	731	Veterinary Activities		0		0
Asbestos	732	Specialized Design Services		0		0
Asbestos	733	Photographic Activities		0		0
Asbestos	739	Other Professional, Scientific and Technical Services n.e.c.	5	5	100	2
Asbestos	741	Business Facilities Support Management Services		0		0
Asbestos	742	Cleaning and Pest Control Services of Building and Industrial Facilities	8	9	88.8889	2
Asbestos	743	Landscape Care and Maintenance Service Activities		0		0
Asbestos	751	Provision of Human Resources and Activities of Employment Placement Agencies		0		0
Asbestos	752	Activities of Travel Agencies and Tour Operators and Tourist Assistance Activities		0		0
Asbestos	753	Security, Guard and Detective Services		0		0
Asbestos	759	Other Business Support Services	3	3	100	2
Asbestos	841	Executive, Legislative and General Government Support		0		0
Asbestos	842	Administration of Industrial and Social Policy of Community		0		0
Asbestos	843	Foreign Affairs and Defence Activities		0		0
Asbestos	844	Justice, Public Order and Safety Activities		0		0
Asbestos	845	Compulsory Social Security Activities		0		0
Asbestos	851	Primary Education		0		0
Asbestos	852	Secondary Education		0		0
Asbestos	853	Higher Education		0		0
Asbestos	854	Schools for the Handicapped and Foreigners, Alternative Schools		0		0
Asbestos	855	General Private Educational Institute		0		0
Asbestos	856	Adult and Other Education	0	2	0	2
Asbestos	857	Educational Support Activities		0		0
Asbestos	861	Hospital Activities	10	10	100	2
Asbestos	862	Medical and Dental Practice Activities		0		0
Asbestos	863	Public Health Centers	2	2	100	2
Asbestos	869	Other Human Health Activities	14	15	93.3333	2
Asbestos	871	Residential Welfare Facilities Activities		0		0
Asbestos	872	Non-Residential Welfare Facilities Activities	0	2	0	2
Asbestos	901	Creative and Arts Related Services		0		0
Asbestos	902	Library, Historical Sites and Buildings and Similar Recreation Related Services		0		0
Asbestos	911	Sports Services		0		0
Asbestos	912	Amusement and theme Park Operation		0		0
Asbestos	941	Business and Professional Organizations		0		0
Asbestos	942	Labour Organizations		0		0
Asbestos	949	Other Membership Organizations		0		0
Asbestos	951	Maintenance and Repair Services of Machinery and Equipment		0		0
Asbestos	952	Maintenance and Repair Services of Motor Vehicles and Motorcycles	0	15	0	5
Asbestos	953	Repair Services of Personal and Household Goods		0		0
Asbestos	961	Personal Care Services		0		0
Asbestos	969	Other Personnal Service Activities n.e.c.	6	6	100	2
Asbestos	970	Private Households with Employed Persons		0		0
Asbestos	981	Undifferentiated goods-producing activities of private households		0		0
Asbestos	982	Undifferentiated services-producing activities of private households		0		0
Asbestos	990	Extra-Territorial Organizations and Bodies		0		0
Benzene	011	Growing of Crops	4	4	100	2
Benzene	012	Farming of Animals		0		0
Benzene	013	Growing of Crops Combined With Farming of Animals : Mixed Farming		0		0
Benzene	014	Services Incidental to Growing of Crops and Animal Farming		0		0
Benzene	015	Hunting, Trapping and Game Propagation Including Related Service Activities		0		0
Benzene	020	Forestry	4	4	100	2
Benzene	031	Fishing and Gathering of Marine Materials		0		0
Benzene	032	Operation of Fish Cultivating and Fish Farms; Services Incidental to Fishing		0		0
Benzene	051	Mining of coal and lignite		0		0
Benzene	052	Extraction of Crude Petroleum and Natural Gas		0		0
Benzene	061	Mining of Iron Ores		0		0
Benzene	062	Mining of Non-ferrous Metal Ores		0		0
Benzene	071	Quarrying of Stone, Sand and Gravel		0		0
Benzene	072	Mining of Other Non-Metal Ores		0		0
Benzene	080	Mining support service activities		0		0
Benzene	101	Slaughtering of Livestock, Processing, Preserving of Meat and Meat Products		0		0
Benzene	102	Processing and Preserving of Fishes and Edible Seaweeds		0		0
Benzene	103	Processing and Preserving of Fruit and Vegetables		0		0
Benzene	104	Manufacture of Vegetable and Animal Oils and Fats		0		0
Benzene	105	Manufacture of Dairy Products and edible Ice Cakes	17	19	89.4737	3
Benzene	106	Manufacture of Grain Mill Products, Starches and Starch Products		0		0
Benzene	107	Manufacture of Other Food Products	144	155	92.9032	3
Benzene	108	Manufacture of Livestock Feeds and Prepared Animal Feeds	6	6	100	2
Benzene	111	Manufacture of Alcoholic Beverages	4	4	100	2
Benzene	112	Manufacture of Ice and Non-alcoholic Beverages, Production of Mineral Waters	22	24	91.6667	2
Benzene	120	Manufacture of Tobacco Products		0		0
Benzene	131	Spinning of Textiles and Processing of Threads and Yarns		0		0
Benzene	132	Weaving of Textiles and Manufacture of Textile Products		0		0
Benzene	133	Manufacture of Knitted Fabric Mills and Fabric Products		0		0
Benzene	134	Dyeing and Finishing Textiles	4	4	100	2
Benzene	139	Manufacture of Other Made-Up Textile Articles, Except Apparel	9	14	64.2857	3
Benzene	141	Manufacture of Sewn Wearing Apparel, Except Fur Apparel	16	17	94.1176	2
Benzene	142	Dressing and Dyeing of Fur, Manufacture of Articles of Fur		0		0
Benzene	143	Knitted and Crocheted Apparel		0		0
Benzene	144	Knitted and Crocheted Apparel		0		0
Benzene	151	Manufacture of Luggage, Footwear and Similar Products		0		0
Benzene	152	Manufacture of Footwear and Parts of Footwear	54	71	76.0563	3
Benzene	161	Sawmilling and Planing of Wood	5	10	50	5
Benzene	162	Manufacture of Wood Products	61	85	71.7647	3
Benzene	163	Manufacture of Articles of Cork, Straw and Plaiting Materials		0		0
Benzene	171	Manufacture of Pulp, Paper and Paperboard	20	20	100	2
Benzene	172	Manufacture of Corrugated Cardboard, Paper Boxes and Paper Containers	10	10	100	2
Benzene	179	Manufacture of Other Paper and Paperboard Products	30	32	93.75	2
Benzene	181	Printing and Service Activities Related to Printing	78	104	75	4
Benzene	182	Reproduction of Recorded Media		0		0
Benzene	191	Manufacture of Coke and Briquettes	42	43	97.6744	2
Benzene	192	Manufacture of Refined Petroleum Products	2799	2877	97.2888	2
Benzene	201	Manufacture of Basic Chemicals	2808	3058	91.8247	3
Benzene	202	Manufacture of Fertilizers and Nitrogen Compounds		0		0
Benzene	203	Manufacture of Synthetic Rubber and of Plastics in Primary Forms	751	896	83.817	3
Benzene	204	Manufacture of Other Chemical Products	1800	1986	90.6344	3
Benzene	205	Manufacture of Man-Made Fibers	4	4	100	2
Benzene	211	Manufacture of Medicinal Chemicals, Antibiotics and Biological Products	228	238	95.7983	2
Benzene	212	Manufacture of Medicaments	540	581	92.9432	3
Benzene	213	Manufacture of Pharmaceutical Goods Other Than Medicaments	75	80	93.75	2
Benzene	221	Manufacture of Rubber Products	135	153	88.2353	4
Benzene	222	Manufacture of Plastic Products	123	206	59.7087	4
Benzene	231	Manufacture of Glass and Glass Products	6	8	75	3
Benzene	232	Manufacture of Ceramic Ware	11	11	100	2
Benzene	233	Manufacture of Cement, Lime and Plaster and Its Products	14	15	93.3333	2
Benzene	239	Manufacture of Other Non-metallic Mineral Products	25	25	100	2
Benzene	241	Manufacture of Basic Iron and Steel	1016	1074	94.5996	2
Benzene	242	Manufacture of Basic Precious and Non-ferrous Metals	8	11	72.7273	4
Benzene	243	Cast of Metals	87	106	82.0755	3
Benzene	251	Manufacture of Structural Metal Products, Tanks, Reservoirs and Steam Generators	163	217	75.1152	4
Benzene	252	Manufacture of Weapons and Ammunition	2	2	100	2
Benzene	259	Manufacture of Other Metal Products; Metal Working Service Activities	269	357	75.3501	4
Benzene	261	Manufacture of Semiconductor	193	195	98.9744	2
Benzene	262	Manufacture of Electronic Components	67	73	91.7808	3
Benzene	263	Manufacture of Computers and Peripheral Equipment		0		0
Benzene	264	Manufacture of Telecommunication and Broadcasting Apparatuses	12	12	100	2
Benzene	265	Manufacture of Electronic Video and Audio Equipment	29	29	100	2
Benzene	266	Manufacture of Magnetic and optical Medium		0		0
Benzene	271	Manufacture of Medical Appliances and Instruments	1	1	100	2
Benzene	272	Manufacture of Instruments and Appliances for Measuring, Checking, Testing, Navigating, controlling and Other Purposes, Except Optical Instruments	53	53	100	2
Benzene	273	Manufacture of Spectacle, Photographic Equipment and Other Optical Instruments	2	2	100	2
Benzene	274	Manufacture of Watches, Clocks and its Parts		0		0
Benzene	281	Manufacture of Electric Motors, Generators and Transforming, Distributing and Controlling Apparatus of Electricity	9	11	81.8182	4
Benzene	282	Manufacture of Primary Cells and Batteries and Accumulators		0		0
Benzene	283	Manufacture of Insulated Wires and Cables, Including Insulated Code Sets	29	34	85.2941	3
Benzene	284	Manufacture of Electric Lamps and Bulbs	5	5	100	2
Benzene	285	Manufacture of Domestic Appliances	3	6	50	3
Benzene	289	Manufacture of Other Electrical Equipment	13	15	86.6667	3
Benzene	291	Manufacture of General Purpose Machinery	172	214	80.3738	3
Benzene	292	Manufacture of Special-Purpose Machinery	229	272	84.1912	3
Benzene	301	Manufacture of Motor Vehicles and Engines for Motor Vehicles	514	517	99.4197	2
Benzene	302	Manufacture of Bodies for Motor Vehicles ; Manufacture of Trailers and Semitrailers	18	25	72	3
Benzene	303	Manufacture of Parts and Accessories for Motor Vehicles and Engines	449	536	83.7687	3
Benzene	311	Building of Ships and Boats	23	25	92	2
Benzene	312	Manufacture of Railway and Tramway Locomotives and Rolling Stock	6	6	100	2
Benzene	313	Manufacture of Aircraft, Spacecraft and its Parts	13	14	92.8571	3
Benzene	319	Manufacture of Other Transport Equipment		0		0
Benzene	320	Manufacture of Furniture	61	87	70.1149	4
Benzene	331	Manufacture of Precious Metals and Ornamentations		0		0
Benzene	332	Manufacture of Musical Instruments	7	7	100	2
Benzene	333	Manufacture of Sports and Athletic Goods	2	4	50	3
Benzene	334	Manufacture of Dolls, Toys and Games		0		0
Benzene	339	Other Manufacturing n.e.c.	573	592	96.7905	2
Benzene	351	Production, Collection and Distribution of Electricity	7	9	77.7778	3
Benzene	352	Manufacture of Gas, Distribution of Gaseous Fuel Through Mains		0		0
Benzene	353	Steam, Chilled or Hot Water and Air Conditioning Supply		0		0
Benzene	360	Water Supply	25	27	92.5926	2
Benzene	370	Sewage, Wastewater and Human Waste Treatment Services	1	1	100	2
Benzene	381	Waste Collection	84	94	89.3617	2
Benzene	382	Waste Treatment Services	74	84	88.0952	3
Benzene	383	Recovery of Metal and Non-Metal Waste and Scrap	3	3	100	2
Benzene	390	Remediation activities and other waste management services	4	4	100	2
Benzene	411	Building Construction	96	116	82.7586	3
Benzene	412	Heavy Construction	235	239	98.3264	2
Benzene	421	Site Preparation and Special Trade Construction for Civil Engineering and Buildings	42	42	100	2
Benzene	422	Building Installation	176	194	90.7216	3
Benzene	423	Electrical and Communication Works	107	111	96.3964	2
Benzene	424	Interior and Building Completion	225	227	99.1189	2
Benzene	425	Renting of Construction or Demolition Equipment with Operator	3	3	100	2
Benzene	451	Sale of Motor Vehicles	2	2	100	2
Benzene	452	Sale of Motor Vehicle Parts and Accessories	1	2	50	3
Benzene	453	Sale of Motorcycles and Related Parts and Accessories		0		0
Benzene	461	Wholesale on a Fee or Contract Basis	2	2	100	2
Benzene	462	Wholesale of Agricultural Raw Materials and Live Animals		0		0
Benzene	463	Wholesale of Food, Beverages and Tobaccos	10	10	100	2
Benzene	464	Wholesale of Household Goods	39	48	81.25	3
Benzene	465	Wholesale of Machinery Equipment and Supplies	23	27	85.1852	3
Benzene	466	Wholesale of Construction Materials, Hardware and Heating and Air Conditioning Equipment	3	5	60	3
Benzene	467	Other Specialized Wholesale	21	24	87.5	3
Benzene	468	Wholesale of Non-Specialized Goods		0		0
Benzene	471	Retail Sale in Non-Specialized Stores	27	27	100	2
Benzene	472	Retail Sale of Foods, Beverages and Tobacco in Specialized Stores	8	18	44.4444	3
Benzene	473	Retail Sale of Information and Communications Equipment		0		0
Benzene	474	Retail Sale of Textiles, Clothing, Footwear and Leather Goods		0		0
Benzene	475	Retail Sale of Other Household Equipment		0		0
Benzene	476	Retail Sale of Cultural, Entertainment and Recreation Goods		0		0
Benzene	477	Retail Sale of Fuel	12	12	100	2
Benzene	478	Retail Sale in Other Specialized Stores	2	4	50	4
Benzene	479	Retail Sale not in Stores		0		0
Benzene	491	Interurban Rail Transportation	4	4	100	2
Benzene	492	Transit and Ground Passenger Transportation	26	26	100	2
Benzene	493	Road Freight Transport	2	4	50	3
Benzene	494	Transport of Parcels		0		0
Benzene	495	Transport Via Pipelines	195	212	91.9811	2
Benzene	501	Sea and Coastal Water Transport	6	6	100	2
Benzene	502	Inland Water and Harbour Passenger Transport	47	48	97.9167	2
Benzene	511	Scheduled Air Transport	1	1	100	2
Benzene	512	Non-Scheduled Air Transport		0		0
Benzene	521	Warehousing	112	134	83.5821	3
Benzene	529	Other Services Allied to Transport Agency		0		0
Benzene	551	Accommodation		0		0
Benzene	559	Other Accommodation		0		0
Benzene	561	Restaurants, Bars and Canteens	12	12	100	2
Benzene	562	Drinking Places and Non-Alcoholic Beverages Places		0		0
Benzene	581	Publishing of Books, Magazines and Other Publications	38	43	88.3721	3
Benzene	582	Software Development and Supply		0		0
Benzene	591	Motion Picture, Video, Broadcasting Programmes Production and Distribution		0		0
Benzene	592	Audio Publishing and Original Master Recordings		0		0
Benzene	601	Radio Broadcasting		0		0
Benzene	602	Television Broadcasting		0		0
Benzene	611	Postal Services		0		0
Benzene	612	Telecommunications	6	9	66.6667	2
Benzene	620	Computer programming, System Integration and Management Services		0		0
Benzene	631	Data Processing, Hosting, Portals and Other Internet Information Media Service Activities		0		0
Benzene	639	Other Information Service Activities	26	26	100	2
Benzene	641	Banking and Savings Institutions		0		0
Benzene	642	Investment Companies		0		0
Benzene	649	Other Financial Intermediation		0		0
Benzene	651	Insurance		0		0
Benzene	652	Reinsurance		0		0
Benzene	653	Pension Fund and Mutual Aid Organizations		0		0
Benzene	661	Activities Auxiliary to Financial Service Activities		0		0
Benzene	662	Activities Auxiliary to Insurance and Pension Funding		0		0
Benzene	681	Real Estate Activities with Own or Leased Property	18	18	100	2
Benzene	682	Activities Related to Real Estate		0		0
Benzene	691	Renting of Transport Equipment		0		0
Benzene	692	Renting of Personal and Household Goods		0		0
Benzene	693	Renting of Industrial Machinery and Equipment	19	21	90.4762	3
Benzene	694	Leasing of Intangible Property		0		0
Benzene	701	Research and Experimental Development On Natural Sciences and Engineering	906	935	96.8984	2
Benzene	702	Research and Experimental Development On Social Sciences and Humanities	22	22	100	2
Benzene	711	Legal Services		0		0
Benzene	712	Accounting, Tax Preparation, Bookkeeping and Payroll Services		0		0
Benzene	713	Advertising		0		0
Benzene	714	Market Research and Public Opinion Polling		0		0
Benzene	715	Activities of Head Offices, Holding Companies and Management Consultancy	76	86	88.3721	3
Benzene	721	Architectural, Engineering and Related Technical Services	42	42	100	2
Benzene	729	Other Scientific and Technical Services	364	372	97.8495	2
Benzene	731	Veterinary Activities		0		0
Benzene	732	Specialized Design Services		0		0
Benzene	733	Photographic Activities		0		0
Benzene	739	Other Professional, Scientific and Technical Services n.e.c.	115	123	93.4959	3
Benzene	741	Business Facilities Support Management Services	10	10	100	2
Benzene	742	Cleaning and Pest Control Services of Building and Industrial Facilities	18	18	100	2
Benzene	743	Landscape Care and Maintenance Service Activities		0		0
Benzene	751	Provision of Human Resources and Activities of Employment Placement Agencies	8	9	88.8889	3
Benzene	752	Activities of Travel Agencies and Tour Operators and Tourist Assistance Activities		0		0
Benzene	753	Security, Guard and Detective Services		0		0
Benzene	759	Other Business Support Services	28	31	90.3226	3
Benzene	841	Executive, Legislative and General Government Support	66	75	88	3
Benzene	842	Administration of Industrial and Social Policy of Community	76	76	100	2
Benzene	843	Foreign Affairs and Defence Activities		0		0
Benzene	844	Justice, Public Order and Safety Activities		0		0
Benzene	845	Compulsory Social Security Activities		0		0
Benzene	851	Primary Education		0		0
Benzene	852	Secondary Education		0		0
Benzene	853	Higher Education	20	20	100	2
Benzene	854	Schools for the Handicapped and Foreigners, Alternative Schools		0		0
Benzene	855	General Private Educational Institute		0		0
Benzene	856	Adult and Other Education		0		0
Benzene	857	Educational Support Activities		0		0
Benzene	861	Hospital Activities	131	135	97.037	2
Benzene	862	Medical and Dental Practice Activities	51	54	94.4444	3
Benzene	863	Public Health Centers	1	1	100	2
Benzene	869	Other Human Health Activities	71	75	94.6667	2
Benzene	871	Residential Welfare Facilities Activities		0		0
Benzene	872	Non-Residential Welfare Facilities Activities		0		0
Benzene	901	Creative and Arts Related Services		0		0
Benzene	902	Library, Historical Sites and Buildings and Similar Recreation Related Services		0		0
Benzene	911	Sports Services	3	3	100	2
Benzene	912	Amusement and theme Park Operation		0		0
Benzene	941	Business and Professional Organizations	19	19	100	2
Benzene	942	Labour Organizations		0		0
Benzene	949	Other Membership Organizations	26	28	92.8571	4
Benzene	951	Maintenance and Repair Services of Machinery and Equipment	151	155	97.4194	2
Benzene	952	Maintenance and Repair Services of Motor Vehicles and Motorcycles	120	154	77.9221	3
Benzene	953	Repair Services of Personal and Household Goods		0		0
Benzene	961	Personal Care Services		0		0
Benzene	969	Other Personnal Service Activities n.e.c.	50	53	94.3396	3
Benzene	970	Private Households with Employed Persons		0		0
Benzene	981	Undifferentiated goods-producing activities of private households		0		0
Benzene	982	Undifferentiated services-producing activities of private households		0		0
Benzene	990	Extra-Territorial Organizations and Bodies		0		0
Beryllium	011	Growing of Crops		0		0
Beryllium	012	Farming of Animals		0		0
Beryllium	013	Growing of Crops Combined With Farming of Animals : Mixed Farming		0		0
Beryllium	014	Services Incidental to Growing of Crops and Animal Farming		0		0
Beryllium	015	Hunting, Trapping and Game Propagation Including Related Service Activities		0		0
Beryllium	020	Forestry		0		0
Beryllium	031	Fishing and Gathering of Marine Materials		0		0
Beryllium	032	Operation of Fish Cultivating and Fish Farms; Services Incidental to Fishing		0		0
Beryllium	051	Mining of coal and lignite		0		0
Beryllium	052	Extraction of Crude Petroleum and Natural Gas		0		0
Beryllium	061	Mining of Iron Ores		0		0
Beryllium	062	Mining of Non-ferrous Metal Ores		0		0
Beryllium	071	Quarrying of Stone, Sand and Gravel		0		0
Beryllium	072	Mining of Other Non-Metal Ores		0		0
Beryllium	080	Mining support service activities		0		0
Beryllium	101	Slaughtering of Livestock, Processing, Preserving of Meat and Meat Products		0		0
Beryllium	102	Processing and Preserving of Fishes and Edible Seaweeds		0		0
Beryllium	103	Processing and Preserving of Fruit and Vegetables		0		0
Beryllium	104	Manufacture of Vegetable and Animal Oils and Fats		0		0
Beryllium	105	Manufacture of Dairy Products and edible Ice Cakes		0		0
Beryllium	106	Manufacture of Grain Mill Products, Starches and Starch Products		0		0
Beryllium	107	Manufacture of Other Food Products	6	6	100	1
Beryllium	108	Manufacture of Livestock Feeds and Prepared Animal Feeds		0		0
Beryllium	111	Manufacture of Alcoholic Beverages		0		0
Beryllium	112	Manufacture of Ice and Non-alcoholic Beverages, Production of Mineral Waters		0		0
Beryllium	120	Manufacture of Tobacco Products		0		0
Beryllium	131	Spinning of Textiles and Processing of Threads and Yarns		0		0
Beryllium	132	Weaving of Textiles and Manufacture of Textile Products		0		0
Beryllium	133	Manufacture of Knitted Fabric Mills and Fabric Products		0		0
Beryllium	134	Dyeing and Finishing Textiles		0		0
Beryllium	139	Manufacture of Other Made-Up Textile Articles, Except Apparel		0		0
Beryllium	141	Manufacture of Sewn Wearing Apparel, Except Fur Apparel		0		0
Beryllium	142	Dressing and Dyeing of Fur, Manufacture of Articles of Fur		0		0
Beryllium	143	Knitted and Crocheted Apparel		0		0
Beryllium	144	Knitted and Crocheted Apparel		0		0
Beryllium	151	Manufacture of Luggage, Footwear and Similar Products		0		0
Beryllium	152	Manufacture of Footwear and Parts of Footwear		0		0
Beryllium	161	Sawmilling and Planing of Wood		0		0
Beryllium	162	Manufacture of Wood Products		0		0
Beryllium	163	Manufacture of Articles of Cork, Straw and Plaiting Materials		0		0
Beryllium	171	Manufacture of Pulp, Paper and Paperboard		0		0
Beryllium	172	Manufacture of Corrugated Cardboard, Paper Boxes and Paper Containers		0		0
Beryllium	179	Manufacture of Other Paper and Paperboard Products		0		0
Beryllium	181	Printing and Service Activities Related to Printing		0		0
Beryllium	182	Reproduction of Recorded Media		0		0
Beryllium	191	Manufacture of Coke and Briquettes		0		0
Beryllium	192	Manufacture of Refined Petroleum Products		0		0
Beryllium	201	Manufacture of Basic Chemicals		0		0
Beryllium	202	Manufacture of Fertilizers and Nitrogen Compounds		0		0
Beryllium	203	Manufacture of Synthetic Rubber and of Plastics in Primary Forms		0		0
Beryllium	204	Manufacture of Other Chemical Products	42	42	100	1
Beryllium	205	Manufacture of Man-Made Fibers		0		0
Beryllium	211	Manufacture of Medicinal Chemicals, Antibiotics and Biological Products		0		0
Beryllium	212	Manufacture of Medicaments		0		0
Beryllium	213	Manufacture of Pharmaceutical Goods Other Than Medicaments		0		0
Beryllium	221	Manufacture of Rubber Products		0		0
Beryllium	222	Manufacture of Plastic Products		0		0
Beryllium	231	Manufacture of Glass and Glass Products		0		0
Beryllium	232	Manufacture of Ceramic Ware		0		0
Beryllium	233	Manufacture of Cement, Lime and Plaster and Its Products		0		0
Beryllium	239	Manufacture of Other Non-metallic Mineral Products		0		0
Beryllium	241	Manufacture of Basic Iron and Steel	16	16	100	1
Beryllium	242	Manufacture of Basic Precious and Non-ferrous Metals	64	76	84.2105	3
Beryllium	243	Cast of Metals		0		0
Beryllium	251	Manufacture of Structural Metal Products, Tanks, Reservoirs and Steam Generators		0		0
Beryllium	252	Manufacture of Weapons and Ammunition		0		0
Beryllium	259	Manufacture of Other Metal Products; Metal Working Service Activities		0		0
Beryllium	261	Manufacture of Semiconductor	2	2	100	1
Beryllium	262	Manufacture of Electronic Components	96	96	100	1
Beryllium	263	Manufacture of Computers and Peripheral Equipment		0		0
Beryllium	264	Manufacture of Telecommunication and Broadcasting Apparatuses	12	12	100	1
Beryllium	265	Manufacture of Electronic Video and Audio Equipment	2	4	50	1
Beryllium	266	Manufacture of Magnetic and optical Medium		0		0
Beryllium	271	Manufacture of Medical Appliances and Instruments		0		0
Beryllium	272	Manufacture of Instruments and Appliances for Measuring, Checking, Testing, Navigating, controlling and Other Purposes, Except Optical Instruments		0		0
Beryllium	273	Manufacture of Spectacle, Photographic Equipment and Other Optical Instruments	10	10	100	1
Beryllium	274	Manufacture of Watches, Clocks and its Parts		0		0
Beryllium	281	Manufacture of Electric Motors, Generators and Transforming, Distributing and Controlling Apparatus of Electricity		0		0
Beryllium	282	Manufacture of Primary Cells and Batteries and Accumulators		0		0
Beryllium	283	Manufacture of Insulated Wires and Cables, Including Insulated Code Sets		0		0
Beryllium	284	Manufacture of Electric Lamps and Bulbs		0		0
Beryllium	285	Manufacture of Domestic Appliances		0		0
Beryllium	289	Manufacture of Other Electrical Equipment	20	25	80	2
Beryllium	291	Manufacture of General Purpose Machinery		0		0
Beryllium	292	Manufacture of Special-Purpose Machinery		0		0
Beryllium	301	Manufacture of Motor Vehicles and Engines for Motor Vehicles		0		0
Beryllium	302	Manufacture of Bodies for Motor Vehicles ; Manufacture of Trailers and Semitrailers		0		0
Beryllium	303	Manufacture of Parts and Accessories for Motor Vehicles and Engines		0		0
Beryllium	311	Building of Ships and Boats		0		0
Beryllium	312	Manufacture of Railway and Tramway Locomotives and Rolling Stock		0		0
Beryllium	313	Manufacture of Aircraft, Spacecraft and its Parts	2	2	100	1
Beryllium	319	Manufacture of Other Transport Equipment		0		0
Beryllium	320	Manufacture of Furniture		0		0
Beryllium	331	Manufacture of Precious Metals and Ornamentations		0		0
Beryllium	332	Manufacture of Musical Instruments		0		0
Beryllium	333	Manufacture of Sports and Athletic Goods		0		0
Beryllium	334	Manufacture of Dolls, Toys and Games		0		0
Beryllium	339	Other Manufacturing n.e.c.		0		0
Beryllium	351	Production, Collection and Distribution of Electricity		0		0
Beryllium	352	Manufacture of Gas, Distribution of Gaseous Fuel Through Mains		0		0
Beryllium	353	Steam, Chilled or Hot Water and Air Conditioning Supply		0		0
Beryllium	360	Water Supply		0		0
Beryllium	370	Sewage, Wastewater and Human Waste Treatment Services		0		0
Beryllium	381	Waste Collection		0		0
Beryllium	382	Waste Treatment Services		0		0
Beryllium	383	Recovery of Metal and Non-Metal Waste and Scrap		0		0
Beryllium	390	Remediation activities and other waste management services		0		0
Beryllium	411	Building Construction		0		0
Beryllium	412	Heavy Construction		0		0
Beryllium	421	Site Preparation and Special Trade Construction for Civil Engineering and Buildings		0		0
Beryllium	422	Building Installation		0		0
Beryllium	423	Electrical and Communication Works		0		0
Beryllium	424	Interior and Building Completion		0		0
Beryllium	425	Renting of Construction or Demolition Equipment with Operator		0		0
Beryllium	451	Sale of Motor Vehicles		0		0
Beryllium	452	Sale of Motor Vehicle Parts and Accessories		0		0
Beryllium	453	Sale of Motorcycles and Related Parts and Accessories		0		0
Beryllium	461	Wholesale on a Fee or Contract Basis		0		0
Beryllium	462	Wholesale of Agricultural Raw Materials and Live Animals		0		0
Beryllium	463	Wholesale of Food, Beverages and Tobaccos		0		0
Beryllium	464	Wholesale of Household Goods		0		0
Beryllium	465	Wholesale of Machinery Equipment and Supplies		0		0
Beryllium	466	Wholesale of Construction Materials, Hardware and Heating and Air Conditioning Equipment		0		0
Beryllium	467	Other Specialized Wholesale		0		0
Beryllium	468	Wholesale of Non-Specialized Goods		0		0
Beryllium	471	Retail Sale in Non-Specialized Stores		0		0
Beryllium	472	Retail Sale of Foods, Beverages and Tobacco in Specialized Stores		0		0
Beryllium	473	Retail Sale of Information and Communications Equipment		0		0
Beryllium	474	Retail Sale of Textiles, Clothing, Footwear and Leather Goods		0		0
Beryllium	475	Retail Sale of Other Household Equipment		0		0
Beryllium	476	Retail Sale of Cultural, Entertainment and Recreation Goods		0		0
Beryllium	477	Retail Sale of Fuel		0		0
Beryllium	478	Retail Sale in Other Specialized Stores		0		0
Beryllium	479	Retail Sale not in Stores		0		0
Beryllium	491	Interurban Rail Transportation		0		0
Beryllium	492	Transit and Ground Passenger Transportation		0		0
Beryllium	493	Road Freight Transport		0		0
Beryllium	494	Transport of Parcels		0		0
Beryllium	495	Transport Via Pipelines		0		0
Beryllium	501	Sea and Coastal Water Transport		0		0
Beryllium	502	Inland Water and Harbour Passenger Transport		0		0
Beryllium	511	Scheduled Air Transport		0		0
Beryllium	512	Non-Scheduled Air Transport		0		0
Beryllium	521	Warehousing		0		0
Beryllium	529	Other Services Allied to Transport Agency		0		0
Beryllium	551	Accommodation		0		0
Beryllium	559	Other Accommodation		0		0
Beryllium	561	Restaurants, Bars and Canteens		0		0
Beryllium	562	Drinking Places and Non-Alcoholic Beverages Places		0		0
Beryllium	581	Publishing of Books, Magazines and Other Publications		0		0
Beryllium	582	Software Development and Supply		0		0
Beryllium	591	Motion Picture, Video, Broadcasting Programmes Production and Distribution		0		0
Beryllium	592	Audio Publishing and Original Master Recordings		0		0
Beryllium	601	Radio Broadcasting		0		0
Beryllium	602	Television Broadcasting		0		0
Beryllium	611	Postal Services		0		0
Beryllium	612	Telecommunications		0		0
Beryllium	620	Computer programming, System Integration and Management Services		0		0
Beryllium	631	Data Processing, Hosting, Portals and Other Internet Information Media Service Activities		0		0
Beryllium	639	Other Information Service Activities	4	4	100	1
Beryllium	641	Banking and Savings Institutions		0		0
Beryllium	642	Investment Companies		0		0
Beryllium	649	Other Financial Intermediation		0		0
Beryllium	651	Insurance		0		0
Beryllium	652	Reinsurance		0		0
Beryllium	653	Pension Fund and Mutual Aid Organizations		0		0
Beryllium	661	Activities Auxiliary to Financial Service Activities		0		0
Beryllium	662	Activities Auxiliary to Insurance and Pension Funding		0		0
Beryllium	681	Real Estate Activities with Own or Leased Property		0		0
Beryllium	682	Activities Related to Real Estate		0		0
Beryllium	691	Renting of Transport Equipment		0		0
Beryllium	692	Renting of Personal and Household Goods		0		0
Beryllium	693	Renting of Industrial Machinery and Equipment		0		0
Beryllium	694	Leasing of Intangible Property		0		0
Beryllium	701	Research and Experimental Development On Natural Sciences and Engineering	7	7	100	1
Beryllium	702	Research and Experimental Development On Social Sciences and Humanities		0		0
Beryllium	711	Legal Services		0		0
Beryllium	712	Accounting, Tax Preparation, Bookkeeping and Payroll Services		0		0
Beryllium	713	Advertising		0		0
Beryllium	714	Market Research and Public Opinion Polling		0		0
Beryllium	715	Activities of Head Offices, Holding Companies and Management Consultancy	3	3	100	1
Beryllium	721	Architectural, Engineering and Related Technical Services		0		0
Beryllium	729	Other Scientific and Technical Services	2	2	100	1
Beryllium	731	Veterinary Activities		0		0
Beryllium	732	Specialized Design Services		0		0
Beryllium	733	Photographic Activities		0		0
Beryllium	739	Other Professional, Scientific and Technical Services n.e.c.		0		0
Beryllium	741	Business Facilities Support Management Services		0		0
Beryllium	742	Cleaning and Pest Control Services of Building and Industrial Facilities		0		0
Beryllium	743	Landscape Care and Maintenance Service Activities		0		0
Beryllium	751	Provision of Human Resources and Activities of Employment Placement Agencies		0		0
Beryllium	752	Activities of Travel Agencies and Tour Operators and Tourist Assistance Activities		0		0
Beryllium	753	Security, Guard and Detective Services		0		0
Beryllium	759	Other Business Support Services	6	6	100	1
Beryllium	841	Executive, Legislative and General Government Support		0		0
Beryllium	842	Administration of Industrial and Social Policy of Community		0		0
Beryllium	843	Foreign Affairs and Defence Activities		0		0
Beryllium	844	Justice, Public Order and Safety Activities		0		0
Beryllium	845	Compulsory Social Security Activities		0		0
Beryllium	851	Primary Education		0		0
Beryllium	852	Secondary Education		0		0
Beryllium	853	Higher Education		0		0
Beryllium	854	Schools for the Handicapped and Foreigners, Alternative Schools		0		0
Beryllium	855	General Private Educational Institute		0		0
Beryllium	856	Adult and Other Education		0		0
Beryllium	857	Educational Support Activities		0		0
Beryllium	861	Hospital Activities	3	4	75	1
Beryllium	862	Medical and Dental Practice Activities		0		0
Beryllium	863	Public Health Centers		0		0
Beryllium	869	Other Human Health Activities		0		0
Beryllium	871	Residential Welfare Facilities Activities		0		0
Beryllium	872	Non-Residential Welfare Facilities Activities		0		0
Beryllium	901	Creative and Arts Related Services		0		0
Beryllium	902	Library, Historical Sites and Buildings and Similar Recreation Related Services		0		0
Beryllium	911	Sports Services		0		0
Beryllium	912	Amusement and theme Park Operation		0		0
Beryllium	941	Business and Professional Organizations		0		0
Beryllium	942	Labour Organizations		0		0
Beryllium	949	Other Membership Organizations		0		0
Beryllium	951	Maintenance and Repair Services of Machinery and Equipment		0		0
Beryllium	952	Maintenance and Repair Services of Motor Vehicles and Motorcycles		0		0
Beryllium	953	Repair Services of Personal and Household Goods		0		0
Beryllium	961	Personal Care Services		0		0
Beryllium	969	Other Personnal Service Activities n.e.c.		0		0
Beryllium	970	Private Households with Employed Persons		0		0
Beryllium	981	Undifferentiated goods-producing activities of private households		0		0
Beryllium	982	Undifferentiated services-producing activities of private households		0		0
Beryllium	990	Extra-Territorial Organizations and Bodies		0		0
1,3-butadiene	011	Growing of Crops		0		0
1,3-butadiene	012	Farming of Animals		0		0
1,3-butadiene	013	Growing of Crops Combined With Farming of Animals : Mixed Farming		0		0
1,3-butadiene	014	Services Incidental to Growing of Crops and Animal Farming		0		0
1,3-butadiene	015	Hunting, Trapping and Game Propagation Including Related Service Activities		0		0
1,3-butadiene	020	Forestry		0		0
1,3-butadiene	031	Fishing and Gathering of Marine Materials		0		0
1,3-butadiene	032	Operation of Fish Cultivating and Fish Farms; Services Incidental to Fishing		0		0
1,3-butadiene	051	Mining of coal and lignite		0		0
1,3-butadiene	052	Extraction of Crude Petroleum and Natural Gas		0		0
1,3-butadiene	061	Mining of Iron Ores		0		0
1,3-butadiene	062	Mining of Non-ferrous Metal Ores		0		0
1,3-butadiene	071	Quarrying of Stone, Sand and Gravel		0		0
1,3-butadiene	072	Mining of Other Non-Metal Ores		0		0
1,3-butadiene	080	Mining support service activities		0		0
1,3-butadiene	101	Slaughtering of Livestock, Processing, Preserving of Meat and Meat Products		0		0
1,3-butadiene	102	Processing and Preserving of Fishes and Edible Seaweeds		0		0
1,3-butadiene	103	Processing and Preserving of Fruit and Vegetables		0		0
1,3-butadiene	104	Manufacture of Vegetable and Animal Oils and Fats		0		0
1,3-butadiene	105	Manufacture of Dairy Products and edible Ice Cakes		0		0
1,3-butadiene	106	Manufacture of Grain Mill Products, Starches and Starch Products		0		0
1,3-butadiene	107	Manufacture of Other Food Products		0		0
1,3-butadiene	108	Manufacture of Livestock Feeds and Prepared Animal Feeds		0		0
1,3-butadiene	111	Manufacture of Alcoholic Beverages		0		0
1,3-butadiene	112	Manufacture of Ice and Non-alcoholic Beverages, Production of Mineral Waters		0		0
1,3-butadiene	120	Manufacture of Tobacco Products		0		0
1,3-butadiene	131	Spinning of Textiles and Processing of Threads and Yarns	4	4	100	1
1,3-butadiene	132	Weaving of Textiles and Manufacture of Textile Products		0		0
1,3-butadiene	133	Manufacture of Knitted Fabric Mills and Fabric Products		0		0
1,3-butadiene	134	Dyeing and Finishing Textiles		0		0
1,3-butadiene	139	Manufacture of Other Made-Up Textile Articles, Except Apparel	11	15	73.3333	2
1,3-butadiene	141	Manufacture of Sewn Wearing Apparel, Except Fur Apparel		0		0
1,3-butadiene	142	Dressing and Dyeing of Fur, Manufacture of Articles of Fur		0		0
1,3-butadiene	143	Knitted and Crocheted Apparel		0		0
1,3-butadiene	144	Knitted and Crocheted Apparel		0		0
1,3-butadiene	151	Manufacture of Luggage, Footwear and Similar Products		0		0
1,3-butadiene	152	Manufacture of Footwear and Parts of Footwear		0		0
1,3-butadiene	161	Sawmilling and Planing of Wood	3	3	100	1
1,3-butadiene	162	Manufacture of Wood Products	2	4	50	3
1,3-butadiene	163	Manufacture of Articles of Cork, Straw and Plaiting Materials		0		0
1,3-butadiene	171	Manufacture of Pulp, Paper and Paperboard		0		0
1,3-butadiene	172	Manufacture of Corrugated Cardboard, Paper Boxes and Paper Containers		0		0
1,3-butadiene	179	Manufacture of Other Paper and Paperboard Products		0		0
1,3-butadiene	181	Printing and Service Activities Related to Printing		0		0
1,3-butadiene	182	Reproduction of Recorded Media		0		0
1,3-butadiene	191	Manufacture of Coke and Briquettes	6	6	100	1
1,3-butadiene	192	Manufacture of Refined Petroleum Products	99	102	97.0588	1
1,3-butadiene	201	Manufacture of Basic Chemicals	677	798	84.8371	2
1,3-butadiene	202	Manufacture of Fertilizers and Nitrogen Compounds		0		0
1,3-butadiene	203	Manufacture of Synthetic Rubber and of Plastics in Primary Forms	1255	1411	88.944	3
1,3-butadiene	204	Manufacture of Other Chemical Products	285	310	91.9355	2
1,3-butadiene	205	Manufacture of Man-Made Fibers		0		0
1,3-butadiene	211	Manufacture of Medicinal Chemicals, Antibiotics and Biological Products	8	8	100	1
1,3-butadiene	212	Manufacture of Medicaments	3	3	100	1
1,3-butadiene	213	Manufacture of Pharmaceutical Goods Other Than Medicaments		0		0
1,3-butadiene	221	Manufacture of Rubber Products	337	364	92.5824	2
1,3-butadiene	222	Manufacture of Plastic Products	604	665	90.8271	2
1,3-butadiene	231	Manufacture of Glass and Glass Products		0		0
1,3-butadiene	232	Manufacture of Ceramic Ware		0		0
1,3-butadiene	233	Manufacture of Cement, Lime and Plaster and Its Products		0		0
1,3-butadiene	239	Manufacture of Other Non-metallic Mineral Products	2	2	100	1
1,3-butadiene	241	Manufacture of Basic Iron and Steel	11	11	100	1
1,3-butadiene	242	Manufacture of Basic Precious and Non-ferrous Metals		0		0
1,3-butadiene	243	Cast of Metals		0		0
1,3-butadiene	251	Manufacture of Structural Metal Products, Tanks, Reservoirs and Steam Generators	16	16	100	1
1,3-butadiene	252	Manufacture of Weapons and Ammunition		0		0
1,3-butadiene	259	Manufacture of Other Metal Products; Metal Working Service Activities	97	102	95.098	1
1,3-butadiene	261	Manufacture of Semiconductor		0		0
1,3-butadiene	262	Manufacture of Electronic Components	75	79	94.9367	1
1,3-butadiene	263	Manufacture of Computers and Peripheral Equipment		0		0
1,3-butadiene	264	Manufacture of Telecommunication and Broadcasting Apparatuses	14	14	100	1
1,3-butadiene	265	Manufacture of Electronic Video and Audio Equipment		0		0
1,3-butadiene	266	Manufacture of Magnetic and optical Medium		0		0
1,3-butadiene	271	Manufacture of Medical Appliances and Instruments		0		0
1,3-butadiene	272	Manufacture of Instruments and Appliances for Measuring, Checking, Testing, Navigating, controlling and Other Purposes, Except Optical Instruments	34	40	85	2
1,3-butadiene	273	Manufacture of Spectacle, Photographic Equipment and Other Optical Instruments	2	2	100	1
1,3-butadiene	274	Manufacture of Watches, Clocks and its Parts		0		0
1,3-butadiene	281	Manufacture of Electric Motors, Generators and Transforming, Distributing and Controlling Apparatus of Electricity	16	16	100	1
1,3-butadiene	282	Manufacture of Primary Cells and Batteries and Accumulators		0		0
1,3-butadiene	283	Manufacture of Insulated Wires and Cables, Including Insulated Code Sets		0		0
1,3-butadiene	284	Manufacture of Electric Lamps and Bulbs	4	4	100	1
1,3-butadiene	285	Manufacture of Domestic Appliances	28	31	90.3226	1
1,3-butadiene	289	Manufacture of Other Electrical Equipment	13	14	92.8571	2
1,3-butadiene	291	Manufacture of General Purpose Machinery	61	75	81.3333	5
1,3-butadiene	292	Manufacture of Special-Purpose Machinery	76	82	92.6829	1
1,3-butadiene	301	Manufacture of Motor Vehicles and Engines for Motor Vehicles		0		0
1,3-butadiene	302	Manufacture of Bodies for Motor Vehicles ; Manufacture of Trailers and Semitrailers		0		0
1,3-butadiene	303	Manufacture of Parts and Accessories for Motor Vehicles and Engines	75	76	98.6842	1
1,3-butadiene	311	Building of Ships and Boats	11	11	100	1
1,3-butadiene	312	Manufacture of Railway and Tramway Locomotives and Rolling Stock		0		0
1,3-butadiene	313	Manufacture of Aircraft, Spacecraft and its Parts		0		0
1,3-butadiene	319	Manufacture of Other Transport Equipment		0		0
1,3-butadiene	320	Manufacture of Furniture		0		0
1,3-butadiene	331	Manufacture of Precious Metals and Ornamentations	2	4	50	3
1,3-butadiene	332	Manufacture of Musical Instruments		0		0
1,3-butadiene	333	Manufacture of Sports and Athletic Goods		0		0
1,3-butadiene	334	Manufacture of Dolls, Toys and Games		0		0
1,3-butadiene	339	Other Manufacturing n.e.c.	33	34	97.0588	1
1,3-butadiene	351	Production, Collection and Distribution of Electricity	2	4	50	3
1,3-butadiene	352	Manufacture of Gas, Distribution of Gaseous Fuel Through Mains	3	3	100	1
1,3-butadiene	353	Steam, Chilled or Hot Water and Air Conditioning Supply	8	8	100	1
1,3-butadiene	360	Water Supply		0		0
1,3-butadiene	370	Sewage, Wastewater and Human Waste Treatment Services		0		0
1,3-butadiene	381	Waste Collection	8	8	100	1
1,3-butadiene	382	Waste Treatment Services		0		0
1,3-butadiene	383	Recovery of Metal and Non-Metal Waste and Scrap		0		0
1,3-butadiene	390	Remediation activities and other waste management services		0		0
1,3-butadiene	411	Building Construction	4	4	100	1
1,3-butadiene	412	Heavy Construction	42	44	95.4545	1
1,3-butadiene	421	Site Preparation and Special Trade Construction for Civil Engineering and Buildings	7	9	77.7778	3
1,3-butadiene	422	Building Installation	71	101	70.297	4
1,3-butadiene	423	Electrical and Communication Works	74	83	89.1566	2
1,3-butadiene	424	Interior and Building Completion		0		0
1,3-butadiene	425	Renting of Construction or Demolition Equipment with Operator		0		0
1,3-butadiene	451	Sale of Motor Vehicles		0		0
1,3-butadiene	452	Sale of Motor Vehicle Parts and Accessories	103	115	89.5652	2
1,3-butadiene	453	Sale of Motorcycles and Related Parts and Accessories		0		0
1,3-butadiene	461	Wholesale on a Fee or Contract Basis		0		0
1,3-butadiene	462	Wholesale of Agricultural Raw Materials and Live Animals		0		0
1,3-butadiene	463	Wholesale of Food, Beverages and Tobaccos		0		0
1,3-butadiene	464	Wholesale of Household Goods		0		0
1,3-butadiene	465	Wholesale of Machinery Equipment and Supplies	10	10	100	1
1,3-butadiene	466	Wholesale of Construction Materials, Hardware and Heating and Air Conditioning Equipment	2	2	100	1
1,3-butadiene	467	Other Specialized Wholesale		0		0
1,3-butadiene	468	Wholesale of Non-Specialized Goods		0		0
1,3-butadiene	471	Retail Sale in Non-Specialized Stores		0		0
1,3-butadiene	472	Retail Sale of Foods, Beverages and Tobacco in Specialized Stores		0		0
1,3-butadiene	473	Retail Sale of Information and Communications Equipment		0		0
1,3-butadiene	474	Retail Sale of Textiles, Clothing, Footwear and Leather Goods		0		0
1,3-butadiene	475	Retail Sale of Other Household Equipment		0		0
1,3-butadiene	476	Retail Sale of Cultural, Entertainment and Recreation Goods		0		0
1,3-butadiene	477	Retail Sale of Fuel		0		0
1,3-butadiene	478	Retail Sale in Other Specialized Stores		0		0
1,3-butadiene	479	Retail Sale not in Stores		0		0
1,3-butadiene	491	Interurban Rail Transportation		0		0
1,3-butadiene	492	Transit and Ground Passenger Transportation		0		0
1,3-butadiene	493	Road Freight Transport		0		0
1,3-butadiene	494	Transport of Parcels		0		0
1,3-butadiene	495	Transport Via Pipelines		0		0
1,3-butadiene	501	Sea and Coastal Water Transport	6	6	100	1
1,3-butadiene	502	Inland Water and Harbour Passenger Transport	11	12	91.6667	1
1,3-butadiene	511	Scheduled Air Transport		0		0
1,3-butadiene	512	Non-Scheduled Air Transport		0		0
1,3-butadiene	521	Warehousing		0		0
1,3-butadiene	529	Other Services Allied to Transport Agency		0		0
1,3-butadiene	551	Accommodation		0		0
1,3-butadiene	559	Other Accommodation		0		0
1,3-butadiene	561	Restaurants, Bars and Canteens		0		0
1,3-butadiene	562	Drinking Places and Non-Alcoholic Beverages Places		0		0
1,3-butadiene	581	Publishing of Books, Magazines and Other Publications		0		0
1,3-butadiene	582	Software Development and Supply		0		0
1,3-butadiene	591	Motion Picture, Video, Broadcasting Programmes Production and Distribution		0		0
1,3-butadiene	592	Audio Publishing and Original Master Recordings		0		0
1,3-butadiene	601	Radio Broadcasting		0		0
1,3-butadiene	602	Television Broadcasting		0		0
1,3-butadiene	611	Postal Services		0		0
1,3-butadiene	612	Telecommunications	5	5	100	1
1,3-butadiene	620	Computer programming, System Integration and Management Services		0		0
1,3-butadiene	631	Data Processing, Hosting, Portals and Other Internet Information Media Service Activities		0		0
1,3-butadiene	639	Other Information Service Activities		0		0
1,3-butadiene	641	Banking and Savings Institutions		0		0
1,3-butadiene	642	Investment Companies		0		0
1,3-butadiene	649	Other Financial Intermediation		0		0
1,3-butadiene	651	Insurance		0		0
1,3-butadiene	652	Reinsurance		0		0
1,3-butadiene	653	Pension Fund and Mutual Aid Organizations		0		0
1,3-butadiene	661	Activities Auxiliary to Financial Service Activities		0		0
1,3-butadiene	662	Activities Auxiliary to Insurance and Pension Funding		0		0
1,3-butadiene	681	Real Estate Activities with Own or Leased Property		0		0
1,3-butadiene	682	Activities Related to Real Estate		0		0
1,3-butadiene	691	Renting of Transport Equipment		0		0
1,3-butadiene	692	Renting of Personal and Household Goods		0		0
1,3-butadiene	693	Renting of Industrial Machinery and Equipment	8	10	80	3
1,3-butadiene	694	Leasing of Intangible Property		0		0
1,3-butadiene	701	Research and Experimental Development On Natural Sciences and Engineering	145	147	98.6395	1
1,3-butadiene	702	Research and Experimental Development On Social Sciences and Humanities		0		0
1,3-butadiene	711	Legal Services		0		0
1,3-butadiene	712	Accounting, Tax Preparation, Bookkeeping and Payroll Services		0		0
1,3-butadiene	713	Advertising		0		0
1,3-butadiene	714	Market Research and Public Opinion Polling		0		0
1,3-butadiene	715	Activities of Head Offices, Holding Companies and Management Consultancy	32	32	100	1
1,3-butadiene	721	Architectural, Engineering and Related Technical Services		0		0
1,3-butadiene	729	Other Scientific and Technical Services	49	50	98	1
1,3-butadiene	731	Veterinary Activities		0		0
1,3-butadiene	732	Specialized Design Services		0		0
1,3-butadiene	733	Photographic Activities		0		0
1,3-butadiene	739	Other Professional, Scientific and Technical Services n.e.c.	36	40	90	2
1,3-butadiene	741	Business Facilities Support Management Services	4	6	66.6667	3
1,3-butadiene	742	Cleaning and Pest Control Services of Building and Industrial Facilities		0		0
1,3-butadiene	743	Landscape Care and Maintenance Service Activities		0		0
1,3-butadiene	751	Provision of Human Resources and Activities of Employment Placement Agencies		0		0
1,3-butadiene	752	Activities of Travel Agencies and Tour Operators and Tourist Assistance Activities		0		0
1,3-butadiene	753	Security, Guard and Detective Services		0		0
1,3-butadiene	759	Other Business Support Services		0		0
1,3-butadiene	841	Executive, Legislative and General Government Support		0		0
1,3-butadiene	842	Administration of Industrial and Social Policy of Community	7	7	100	1
1,3-butadiene	843	Foreign Affairs and Defence Activities		0		0
1,3-butadiene	844	Justice, Public Order and Safety Activities		0		0
1,3-butadiene	845	Compulsory Social Security Activities		0		0
1,3-butadiene	851	Primary Education		0		0
1,3-butadiene	852	Secondary Education		0		0
1,3-butadiene	853	Higher Education		0		0
1,3-butadiene	854	Schools for the Handicapped and Foreigners, Alternative Schools		0		0
1,3-butadiene	855	General Private Educational Institute		0		0
1,3-butadiene	856	Adult and Other Education		0		0
1,3-butadiene	857	Educational Support Activities		0		0
1,3-butadiene	861	Hospital Activities	4	4	100	1
1,3-butadiene	862	Medical and Dental Practice Activities	5	5	100	1
1,3-butadiene	863	Public Health Centers		0		0
1,3-butadiene	869	Other Human Health Activities		0		0
1,3-butadiene	871	Residential Welfare Facilities Activities		0		0
1,3-butadiene	872	Non-Residential Welfare Facilities Activities		0		0
1,3-butadiene	901	Creative and Arts Related Services		0		0
1,3-butadiene	902	Library, Historical Sites and Buildings and Similar Recreation Related Services		0		0
1,3-butadiene	911	Sports Services		0		0
1,3-butadiene	912	Amusement and theme Park Operation		0		0
1,3-butadiene	941	Business and Professional Organizations		0		0
1,3-butadiene	942	Labour Organizations		0		0
1,3-butadiene	949	Other Membership Organizations	6	8	75	1
1,3-butadiene	951	Maintenance and Repair Services of Machinery and Equipment	10	10	100	1
1,3-butadiene	952	Maintenance and Repair Services of Motor Vehicles and Motorcycles		0		0
1,3-butadiene	953	Repair Services of Personal and Household Goods		0		0
1,3-butadiene	961	Personal Care Services		0		0
1,3-butadiene	969	Other Personnal Service Activities n.e.c.	6	9	66.6667	2
1,3-butadiene	970	Private Households with Employed Persons		0		0
1,3-butadiene	981	Undifferentiated goods-producing activities of private households		0		0
1,3-butadiene	982	Undifferentiated services-producing activities of private households		0		0
1,3-butadiene	990	Extra-Territorial Organizations and Bodies		0		0
Cd	011	Growing of Crops		0		0
Cd	012	Farming of Animals		0		0
Cd	013	Growing of Crops Combined With Farming of Animals : Mixed Farming		0		0
Cd	014	Services Incidental to Growing of Crops and Animal Farming		0		0
Cd	015	Hunting, Trapping and Game Propagation Including Related Service Activities		0		0
Cd	020	Forestry		0		0
Cd	031	Fishing and Gathering of Marine Materials		0		0
Cd	032	Operation of Fish Cultivating and Fish Farms; Services Incidental to Fishing		0		0
Cd	051	Mining of coal and lignite		0		0
Cd	052	Extraction of Crude Petroleum and Natural Gas		0		0
Cd	061	Mining of Iron Ores		0		0
Cd	062	Mining of Non-ferrous Metal Ores		0		0
Cd	071	Quarrying of Stone, Sand and Gravel		0		0
Cd	072	Mining of Other Non-Metal Ores	12	12	100	2
Cd	080	Mining support service activities		0		0
Cd	101	Slaughtering of Livestock, Processing, Preserving of Meat and Meat Products		0		0
Cd	102	Processing and Preserving of Fishes and Edible Seaweeds		0		0
Cd	103	Processing and Preserving of Fruit and Vegetables		0		0
Cd	104	Manufacture of Vegetable and Animal Oils and Fats		0		0
Cd	105	Manufacture of Dairy Products and edible Ice Cakes	8	8	100	2
Cd	106	Manufacture of Grain Mill Products, Starches and Starch Products		0		0
Cd	107	Manufacture of Other Food Products	90	97	92.7835	2
Cd	108	Manufacture of Livestock Feeds and Prepared Animal Feeds	6	6	100	2
Cd	111	Manufacture of Alcoholic Beverages		0		0
Cd	112	Manufacture of Ice and Non-alcoholic Beverages, Production of Mineral Waters	6	6	100	2
Cd	120	Manufacture of Tobacco Products		0		0
Cd	131	Spinning of Textiles and Processing of Threads and Yarns		0		0
Cd	132	Weaving of Textiles and Manufacture of Textile Products	4	4	100	2
Cd	133	Manufacture of Knitted Fabric Mills and Fabric Products		0		0
Cd	134	Dyeing and Finishing Textiles		0		0
Cd	139	Manufacture of Other Made-Up Textile Articles, Except Apparel	32	32	100	2
Cd	141	Manufacture of Sewn Wearing Apparel, Except Fur Apparel		0		0
Cd	142	Dressing and Dyeing of Fur, Manufacture of Articles of Fur		0		0
Cd	143	Knitted and Crocheted Apparel		0		0
Cd	144	Knitted and Crocheted Apparel		0		0
Cd	151	Manufacture of Luggage, Footwear and Similar Products		0		0
Cd	152	Manufacture of Footwear and Parts of Footwear	4	6	66.6667	3
Cd	161	Sawmilling and Planing of Wood		0		0
Cd	162	Manufacture of Wood Products		0		0
Cd	163	Manufacture of Articles of Cork, Straw and Plaiting Materials		0		0
Cd	171	Manufacture of Pulp, Paper and Paperboard		0		0
Cd	172	Manufacture of Corrugated Cardboard, Paper Boxes and Paper Containers	12	12	100	2
Cd	179	Manufacture of Other Paper and Paperboard Products	4	4	100	2
Cd	181	Printing and Service Activities Related to Printing	29	33	87.8788	2
Cd	182	Reproduction of Recorded Media		0		0
Cd	191	Manufacture of Coke and Briquettes		0		0
Cd	192	Manufacture of Refined Petroleum Products	31	39	79.4872	3
Cd	201	Manufacture of Basic Chemicals	136	182	74.7253	3
Cd	202	Manufacture of Fertilizers and Nitrogen Compounds		0		0
Cd	203	Manufacture of Synthetic Rubber and of Plastics in Primary Forms	168	189	88.8889	2
Cd	204	Manufacture of Other Chemical Products	370	432	85.6481	2
Cd	205	Manufacture of Man-Made Fibers	3	3	100	2
Cd	211	Manufacture of Medicinal Chemicals, Antibiotics and Biological Products	31	33	93.9394	2
Cd	212	Manufacture of Medicaments	123	129	95.3488	2
Cd	213	Manufacture of Pharmaceutical Goods Other Than Medicaments	14	14	100	2
Cd	221	Manufacture of Rubber Products	6	6	100	2
Cd	222	Manufacture of Plastic Products	522	570	91.5789	2
Cd	231	Manufacture of Glass and Glass Products	36	47	76.5957	3
Cd	232	Manufacture of Ceramic Ware	94	100	94	2
Cd	233	Manufacture of Cement, Lime and Plaster and Its Products	491	505	97.2277	2
Cd	239	Manufacture of Other Non-metallic Mineral Products	41	44	93.1818	3
Cd	241	Manufacture of Basic Iron and Steel	775	813	95.326	2
Cd	242	Manufacture of Basic Precious and Non-ferrous Metals	323	489	66.0532	3
Cd	243	Cast of Metals	55	59	93.2203	2
Cd	251	Manufacture of Structural Metal Products, Tanks, Reservoirs and Steam Generators	87	160	54.375	3
Cd	252	Manufacture of Weapons and Ammunition	6	11	54.5455	2
Cd	259	Manufacture of Other Metal Products; Metal Working Service Activities	309	393	78.626	3
Cd	261	Manufacture of Semiconductor	17	17	100	2
Cd	262	Manufacture of Electronic Components	92	130	70.7692	3
Cd	263	Manufacture of Computers and Peripheral Equipment		0		0
Cd	264	Manufacture of Telecommunication and Broadcasting Apparatuses		0		0
Cd	265	Manufacture of Electronic Video and Audio Equipment		0		0
Cd	266	Manufacture of Magnetic and optical Medium		0		0
Cd	271	Manufacture of Medical Appliances and Instruments		0		0
Cd	272	Manufacture of Instruments and Appliances for Measuring, Checking, Testing, Navigating, controlling and Other Purposes, Except Optical Instruments	55	62	88.7097	2
Cd	273	Manufacture of Spectacle, Photographic Equipment and Other Optical Instruments	89	105	84.7619	3
Cd	274	Manufacture of Watches, Clocks and its Parts		0		0
Cd	281	Manufacture of Electric Motors, Generators and Transforming, Distributing and Controlling Apparatus of Electricity	33	34	97.0588	2
Cd	282	Manufacture of Primary Cells and Batteries and Accumulators		0		0
Cd	283	Manufacture of Insulated Wires and Cables, Including Insulated Code Sets		0		0
Cd	284	Manufacture of Electric Lamps and Bulbs	8	8	100	2
Cd	285	Manufacture of Domestic Appliances	27	51	52.9412	3
Cd	289	Manufacture of Other Electrical Equipment	67	85	78.8235	3
Cd	291	Manufacture of General Purpose Machinery	139	168	82.7381	2
Cd	292	Manufacture of Special-Purpose Machinery	48	81	59.2593	4
Cd	301	Manufacture of Motor Vehicles and Engines for Motor Vehicles	30	30	100	2
Cd	302	Manufacture of Bodies for Motor Vehicles ; Manufacture of Trailers and Semitrailers	6	6	100	2
Cd	303	Manufacture of Parts and Accessories for Motor Vehicles and Engines	29	39	74.359	3
Cd	311	Building of Ships and Boats	37	41	90.2439	2
Cd	312	Manufacture of Railway and Tramway Locomotives and Rolling Stock	12	17	70.5882	2
Cd	313	Manufacture of Aircraft, Spacecraft and its Parts	5	5	100	2
Cd	319	Manufacture of Other Transport Equipment		0		0
Cd	320	Manufacture of Furniture	6	6	100	2
Cd	331	Manufacture of Precious Metals and Ornamentations		0		0
Cd	332	Manufacture of Musical Instruments		0		0
Cd	333	Manufacture of Sports and Athletic Goods		0		0
Cd	334	Manufacture of Dolls, Toys and Games		0		0
Cd	339	Other Manufacturing n.e.c.	9	10	90	2
Cd	351	Production, Collection and Distribution of Electricity	31	31	100	2
Cd	352	Manufacture of Gas, Distribution of Gaseous Fuel Through Mains		0		0
Cd	353	Steam, Chilled or Hot Water and Air Conditioning Supply	2	2	100	2
Cd	360	Water Supply	6	6	100	2
Cd	370	Sewage, Wastewater and Human Waste Treatment Services	20	21	95.2381	2
Cd	381	Waste Collection	75	82	91.4634	2
Cd	382	Waste Treatment Services	117	125	93.6	2
Cd	383	Recovery of Metal and Non-Metal Waste and Scrap	2	2	100	2
Cd	390	Remediation activities and other waste management services	9	18	50	3
Cd	411	Building Construction	42	42	100	2
Cd	412	Heavy Construction	97	104	93.2692	2
Cd	421	Site Preparation and Special Trade Construction for Civil Engineering and Buildings		0		0
Cd	422	Building Installation	32	32	100	2
Cd	423	Electrical and Communication Works		0		0
Cd	424	Interior and Building Completion	12	12	100	2
Cd	425	Renting of Construction or Demolition Equipment with Operator		0		0
Cd	451	Sale of Motor Vehicles		0		0
Cd	452	Sale of Motor Vehicle Parts and Accessories		0		0
Cd	453	Sale of Motorcycles and Related Parts and Accessories		0		0
Cd	461	Wholesale on a Fee or Contract Basis		0		0
Cd	462	Wholesale of Agricultural Raw Materials and Live Animals		0		0
Cd	463	Wholesale of Food, Beverages and Tobaccos		0		0
Cd	464	Wholesale of Household Goods	19	19	100	2
Cd	465	Wholesale of Machinery Equipment and Supplies	1	1	100	2
Cd	466	Wholesale of Construction Materials, Hardware and Heating and Air Conditioning Equipment	6	6	100	2
Cd	467	Other Specialized Wholesale	2	2	100	2
Cd	468	Wholesale of Non-Specialized Goods		0		0
Cd	471	Retail Sale in Non-Specialized Stores		0		0
Cd	472	Retail Sale of Foods, Beverages and Tobacco in Specialized Stores	9	10	90	2
Cd	473	Retail Sale of Information and Communications Equipment		0		0
Cd	474	Retail Sale of Textiles, Clothing, Footwear and Leather Goods		0		0
Cd	475	Retail Sale of Other Household Equipment	2	2	100	2
Cd	476	Retail Sale of Cultural, Entertainment and Recreation Goods		0		0
Cd	477	Retail Sale of Fuel		0		0
Cd	478	Retail Sale in Other Specialized Stores		0		0
Cd	479	Retail Sale not in Stores		0		0
Cd	491	Interurban Rail Transportation	172	174	98.8506	2
Cd	492	Transit and Ground Passenger Transportation	24	24	100	2
Cd	493	Road Freight Transport		0		0
Cd	494	Transport of Parcels		0		0
Cd	495	Transport Via Pipelines		0		0
Cd	501	Sea and Coastal Water Transport		0		0
Cd	502	Inland Water and Harbour Passenger Transport		0		0
Cd	511	Scheduled Air Transport	43	43	100	2
Cd	512	Non-Scheduled Air Transport		0		0
Cd	521	Warehousing	10	10	100	2
Cd	529	Other Services Allied to Transport Agency	2	2	100	2
Cd	551	Accommodation	6	6	100	2
Cd	559	Other Accommodation		0		0
Cd	561	Restaurants, Bars and Canteens	6	6	100	2
Cd	562	Drinking Places and Non-Alcoholic Beverages Places		0		0
Cd	581	Publishing of Books, Magazines and Other Publications	1	1	100	2
Cd	582	Software Development and Supply		0		0
Cd	591	Motion Picture, Video, Broadcasting Programmes Production and Distribution		0		0
Cd	592	Audio Publishing and Original Master Recordings		0		0
Cd	601	Radio Broadcasting		0		0
Cd	602	Television Broadcasting		0		0
Cd	611	Postal Services		0		0
Cd	612	Telecommunications		0		0
Cd	620	Computer programming, System Integration and Management Services		0		0
Cd	631	Data Processing, Hosting, Portals and Other Internet Information Media Service Activities		0		0
Cd	639	Other Information Service Activities	26	26	100	2
Cd	641	Banking and Savings Institutions		0		0
Cd	642	Investment Companies		0		0
Cd	649	Other Financial Intermediation		0		0
Cd	651	Insurance		0		0
Cd	652	Reinsurance		0		0
Cd	653	Pension Fund and Mutual Aid Organizations		0		0
Cd	661	Activities Auxiliary to Financial Service Activities		0		0
Cd	662	Activities Auxiliary to Insurance and Pension Funding		0		0
Cd	681	Real Estate Activities with Own or Leased Property		0		0
Cd	682	Activities Related to Real Estate		0		0
Cd	691	Renting of Transport Equipment		0		0
Cd	692	Renting of Personal and Household Goods		0		0
Cd	693	Renting of Industrial Machinery and Equipment		0		0
Cd	694	Leasing of Intangible Property		0		0
Cd	701	Research and Experimental Development On Natural Sciences and Engineering	267	272	98.1618	2
Cd	702	Research and Experimental Development On Social Sciences and Humanities	9	9	100	2
Cd	711	Legal Services		0		0
Cd	712	Accounting, Tax Preparation, Bookkeeping and Payroll Services		0		0
Cd	713	Advertising		0		0
Cd	714	Market Research and Public Opinion Polling		0		0
Cd	715	Activities of Head Offices, Holding Companies and Management Consultancy	54	63	85.7143	4
Cd	721	Architectural, Engineering and Related Technical Services	58	70	82.8571	2
Cd	729	Other Scientific and Technical Services	68	72	94.4444	2
Cd	731	Veterinary Activities		0		0
Cd	732	Specialized Design Services		0		0
Cd	733	Photographic Activities		0		0
Cd	739	Other Professional, Scientific and Technical Services n.e.c.	34	38	89.4737	2
Cd	741	Business Facilities Support Management Services	6	6	100	2
Cd	742	Cleaning and Pest Control Services of Building and Industrial Facilities	0	2	0	3
Cd	743	Landscape Care and Maintenance Service Activities		0		0
Cd	751	Provision of Human Resources and Activities of Employment Placement Agencies		0		0
Cd	752	Activities of Travel Agencies and Tour Operators and Tourist Assistance Activities		0		0
Cd	753	Security, Guard and Detective Services		0		0
Cd	759	Other Business Support Services	20	20	100	2
Cd	841	Executive, Legislative and General Government Support	11	13	84.6154	3
Cd	842	Administration of Industrial and Social Policy of Community	95	115	82.6087	2
Cd	843	Foreign Affairs and Defence Activities		0		0
Cd	844	Justice, Public Order and Safety Activities		0		0
Cd	845	Compulsory Social Security Activities		0		0
Cd	851	Primary Education		0		0
Cd	852	Secondary Education		0		0
Cd	853	Higher Education	7	7	100	2
Cd	854	Schools for the Handicapped and Foreigners, Alternative Schools		0		0
Cd	855	General Private Educational Institute		0		0
Cd	856	Adult and Other Education		0		0
Cd	857	Educational Support Activities		0		0
Cd	861	Hospital Activities	450	496	90.7258	2
Cd	862	Medical and Dental Practice Activities	21	21	100	2
Cd	863	Public Health Centers	15	15	100	2
Cd	869	Other Human Health Activities	89	93	95.6989	2
Cd	871	Residential Welfare Facilities Activities		0		0
Cd	872	Non-Residential Welfare Facilities Activities		0		0
Cd	901	Creative and Arts Related Services		0		0
Cd	902	Library, Historical Sites and Buildings and Similar Recreation Related Services		0		0
Cd	911	Sports Services	5	5	100	2
Cd	912	Amusement and theme Park Operation		0		0
Cd	941	Business and Professional Organizations		0		0
Cd	942	Labour Organizations		0		0
Cd	949	Other Membership Organizations	21	21	100	2
Cd	951	Maintenance and Repair Services of Machinery and Equipment	8	8	100	2
Cd	952	Maintenance and Repair Services of Motor Vehicles and Motorcycles	5	6	83.3333	2
Cd	953	Repair Services of Personal and Household Goods		0		0
Cd	961	Personal Care Services		0		0
Cd	969	Other Personnal Service Activities n.e.c.		0		0
Cd	970	Private Households with Employed Persons		0		0
Cd	981	Undifferentiated goods-producing activities of private households		0		0
Cd	982	Undifferentiated services-producing activities of private households		0		0
Cd	990	Extra-Territorial Organizations and Bodies		0		0
Cr6+	011	Growing of Crops	6	6	100	2
Cr6+	012	Farming of Animals	42	44	95.4545	2
Cr6+	013	Growing of Crops Combined With Farming of Animals : Mixed Farming	10	10	100	2
Cr6+	014	Services Incidental to Growing of Crops and Animal Farming	6	6	100	2
Cr6+	015	Hunting, Trapping and Game Propagation Including Related Service Activities		0		0
Cr6+	020	Forestry	4	4	100	2
Cr6+	031	Fishing and Gathering of Marine Materials		0		0
Cr6+	032	Operation of Fish Cultivating and Fish Farms; Services Incidental to Fishing		0		0
Cr6+	051	Mining of coal and lignite		0		0
Cr6+	052	Extraction of Crude Petroleum and Natural Gas	5	5	100	2
Cr6+	061	Mining of Iron Ores		0		0
Cr6+	062	Mining of Non-ferrous Metal Ores	18	31	58.0645	4
Cr6+	071	Quarrying of Stone, Sand and Gravel	2	2	100	2
Cr6+	072	Mining of Other Non-Metal Ores		0		0
Cr6+	080	Mining support service activities	1	1	100	2
Cr6+	101	Slaughtering of Livestock, Processing, Preserving of Meat and Meat Products	111	118	94.0678	2
Cr6+	102	Processing and Preserving of Fishes and Edible Seaweeds	26	37	70.2703	3
Cr6+	103	Processing and Preserving of Fruit and Vegetables	22	25	88	5
Cr6+	104	Manufacture of Vegetable and Animal Oils and Fats	27	32	84.375	2
Cr6+	105	Manufacture of Dairy Products and edible Ice Cakes	66	78	84.6154	3
Cr6+	106	Manufacture of Grain Mill Products, Starches and Starch Products	54	64	84.375	2
Cr6+	107	Manufacture of Other Food Products	361	419	86.1575	2
Cr6+	108	Manufacture of Livestock Feeds and Prepared Animal Feeds	45	51	88.2353	3
Cr6+	111	Manufacture of Alcoholic Beverages	78	86	90.6977	2
Cr6+	112	Manufacture of Ice and Non-alcoholic Beverages, Production of Mineral Waters	54	55	98.1818	2
Cr6+	120	Manufacture of Tobacco Products	13	13	100	2
Cr6+	131	Spinning of Textiles and Processing of Threads and Yarns	19	25	76	3
Cr6+	132	Weaving of Textiles and Manufacture of Textile Products	32	32	100	2
Cr6+	133	Manufacture of Knitted Fabric Mills and Fabric Products		0		0
Cr6+	134	Dyeing and Finishing Textiles	137	166	82.5301	2
Cr6+	139	Manufacture of Other Made-Up Textile Articles, Except Apparel	26	43	60.4651	3
Cr6+	141	Manufacture of Sewn Wearing Apparel, Except Fur Apparel		0		0
Cr6+	142	Dressing and Dyeing of Fur, Manufacture of Articles of Fur	12	12	100	2
Cr6+	143	Knitted and Crocheted Apparel		0		0
Cr6+	144	Knitted and Crocheted Apparel		0		0
Cr6+	151	Manufacture of Luggage, Footwear and Similar Products	18	41	43.9024	4
Cr6+	152	Manufacture of Footwear and Parts of Footwear		0		0
Cr6+	161	Sawmilling and Planing of Wood	4	4	100	2
Cr6+	162	Manufacture of Wood Products	86	106	81.1321	3
Cr6+	163	Manufacture of Articles of Cork, Straw and Plaiting Materials		0		0
Cr6+	171	Manufacture of Pulp, Paper and Paperboard	44	57	77.193	4
Cr6+	172	Manufacture of Corrugated Cardboard, Paper Boxes and Paper Containers	18	19	94.7368	3
Cr6+	179	Manufacture of Other Paper and Paperboard Products	48	52	92.3077	2
Cr6+	181	Printing and Service Activities Related to Printing	162	289	56.0554	3
Cr6+	182	Reproduction of Recorded Media		0		0
Cr6+	191	Manufacture of Coke and Briquettes	7	8	87.5	2
Cr6+	192	Manufacture of Refined Petroleum Products	28	36	77.7778	2
Cr6+	201	Manufacture of Basic Chemicals	608	710	85.6338	3
Cr6+	202	Manufacture of Fertilizers and Nitrogen Compounds	35	38	92.1053	2
Cr6+	203	Manufacture of Synthetic Rubber and of Plastics in Primary Forms	262	296	88.5135	2
Cr6+	204	Manufacture of Other Chemical Products	1576	1846	85.3738	3
Cr6+	205	Manufacture of Man-Made Fibers	8	8	100	2
Cr6+	211	Manufacture of Medicinal Chemicals, Antibiotics and Biological Products	87	99	87.8788	3
Cr6+	212	Manufacture of Medicaments	156	174	89.6552	2
Cr6+	213	Manufacture of Pharmaceutical Goods Other Than Medicaments	54	55	98.1818	2
Cr6+	221	Manufacture of Rubber Products	44	45	97.7778	2
Cr6+	222	Manufacture of Plastic Products	430	499	86.1723	2
Cr6+	231	Manufacture of Glass and Glass Products	139	164	84.7561	2
Cr6+	232	Manufacture of Ceramic Ware	29	31	93.5484	2
Cr6+	233	Manufacture of Cement, Lime and Plaster and Its Products	57	76	75	2
Cr6+	239	Manufacture of Other Non-metallic Mineral Products	50	57	87.7193	2
Cr6+	241	Manufacture of Basic Iron and Steel	1744	2085	83.6451	3
Cr6+	242	Manufacture of Basic Precious and Non-ferrous Metals	276	309	89.3204	2
Cr6+	243	Cast of Metals	448	646	69.3498	3
Cr6+	251	Manufacture of Structural Metal Products, Tanks, Reservoirs and Steam Generators	1735	2131	81.4172	3
Cr6+	252	Manufacture of Weapons and Ammunition	45	59	76.2712	3
Cr6+	259	Manufacture of Other Metal Products; Metal Working Service Activities	6337	10101	62.7364	3
Cr6+	261	Manufacture of Semiconductor	263	268	98.1343	2
Cr6+	262	Manufacture of Electronic Components	549	613	89.5595	2
Cr6+	263	Manufacture of Computers and Peripheral Equipment	5	10	50	3
Cr6+	264	Manufacture of Telecommunication and Broadcasting Apparatuses	37	49	75.5102	3
Cr6+	265	Manufacture of Electronic Video and Audio Equipment	12	12	100	2
Cr6+	266	Manufacture of Magnetic and optical Medium	11	12	91.6667	2
Cr6+	271	Manufacture of Medical Appliances and Instruments	46	49	93.8776	2
Cr6+	272	Manufacture of Instruments and Appliances for Measuring, Checking, Testing, Navigating, controlling and Other Purposes, Except Optical Instruments	177	225	78.6667	3
Cr6+	273	Manufacture of Spectacle, Photographic Equipment and Other Optical Instruments	18	18	100	2
Cr6+	274	Manufacture of Watches, Clocks and its Parts	1	1	100	2
Cr6+	281	Manufacture of Electric Motors, Generators and Transforming, Distributing and Controlling Apparatus of Electricity	379	435	87.1264	2
Cr6+	282	Manufacture of Primary Cells and Batteries and Accumulators	16	21	76.1905	4
Cr6+	283	Manufacture of Insulated Wires and Cables, Including Insulated Code Sets	36	36	100	2
Cr6+	284	Manufacture of Electric Lamps and Bulbs	81	101	80.198	2
Cr6+	285	Manufacture of Domestic Appliances	303	343	88.3382	2
Cr6+	289	Manufacture of Other Electrical Equipment	250	295	84.7458	3
Cr6+	291	Manufacture of General Purpose Machinery	3117	3796	82.1128	3
Cr6+	292	Manufacture of Special-Purpose Machinery	1804	2270	79.4714	3
Cr6+	301	Manufacture of Motor Vehicles and Engines for Motor Vehicles	45	52	86.5385	2
Cr6+	302	Manufacture of Bodies for Motor Vehicles ; Manufacture of Trailers and Semitrailers	226	261	86.59	2
Cr6+	303	Manufacture of Parts and Accessories for Motor Vehicles and Engines	1293	1576	82.0431	3
Cr6+	311	Building of Ships and Boats	3036	3270	92.844	2
Cr6+	312	Manufacture of Railway and Tramway Locomotives and Rolling Stock	139	153	90.8497	2
Cr6+	313	Manufacture of Aircraft, Spacecraft and its Parts	453	541	83.7338	3
Cr6+	319	Manufacture of Other Transport Equipment	56	68	82.3529	2
Cr6+	320	Manufacture of Furniture	109	133	81.9549	2
Cr6+	331	Manufacture of Precious Metals and Ornamentations	4	6	66.6667	2
Cr6+	332	Manufacture of Musical Instruments		0		0
Cr6+	333	Manufacture of Sports and Athletic Goods	43	55	78.1818	3
Cr6+	334	Manufacture of Dolls, Toys and Games		0		0
Cr6+	339	Other Manufacturing n.e.c.	416	490	84.898	2
Cr6+	351	Production, Collection and Distribution of Electricity	171	182	93.956	2
Cr6+	352	Manufacture of Gas, Distribution of Gaseous Fuel Through Mains	58	62	93.5484	2
Cr6+	353	Steam, Chilled or Hot Water and Air Conditioning Supply	4	4	100	2
Cr6+	360	Water Supply	116	119	97.479	2
Cr6+	370	Sewage, Wastewater and Human Waste Treatment Services	230	355	64.7887	3
Cr6+	381	Waste Collection	35	54	64.8148	2
Cr6+	382	Waste Treatment Services	61	76	80.2632	2
Cr6+	383	Recovery of Metal and Non-Metal Waste and Scrap	25	26	96.1538	2
Cr6+	390	Remediation activities and other waste management services	5	5	100	2
Cr6+	411	Building Construction	222	278	79.8561	2
Cr6+	412	Heavy Construction	407	471	86.4119	2
Cr6+	421	Site Preparation and Special Trade Construction for Civil Engineering and Buildings	45	54	83.3333	2
Cr6+	422	Building Installation	175	186	94.086	2
Cr6+	423	Electrical and Communication Works	9	9	100	2
Cr6+	424	Interior and Building Completion	81	89	91.0112	2
Cr6+	425	Renting of Construction or Demolition Equipment with Operator	2	2	100	2
Cr6+	451	Sale of Motor Vehicles		0		0
Cr6+	452	Sale of Motor Vehicle Parts and Accessories	12	16	75	2
Cr6+	453	Sale of Motorcycles and Related Parts and Accessories		0		0
Cr6+	461	Wholesale on a Fee or Contract Basis		0		0
Cr6+	462	Wholesale of Agricultural Raw Materials and Live Animals	9	10	90	2
Cr6+	463	Wholesale of Food, Beverages and Tobaccos	41	44	93.1818	2
Cr6+	464	Wholesale of Household Goods	18	18	100	2
Cr6+	465	Wholesale of Machinery Equipment and Supplies	33	55	60	3
Cr6+	466	Wholesale of Construction Materials, Hardware and Heating and Air Conditioning Equipment	25	29	86.2069	2
Cr6+	467	Other Specialized Wholesale	97	121	80.1653	3
Cr6+	468	Wholesale of Non-Specialized Goods		0		0
Cr6+	471	Retail Sale in Non-Specialized Stores	1	1	100	2
Cr6+	472	Retail Sale of Foods, Beverages and Tobacco in Specialized Stores		0		0
Cr6+	473	Retail Sale of Information and Communications Equipment		0		0
Cr6+	474	Retail Sale of Textiles, Clothing, Footwear and Leather Goods		0		0
Cr6+	475	Retail Sale of Other Household Equipment	8	9	88.8889	2
Cr6+	476	Retail Sale of Cultural, Entertainment and Recreation Goods		0		0
Cr6+	477	Retail Sale of Fuel		0		0
Cr6+	478	Retail Sale in Other Specialized Stores	1	1	100	2
Cr6+	479	Retail Sale not in Stores		0		0
Cr6+	491	Interurban Rail Transportation	18	26	69.2308	3
Cr6+	492	Transit and Ground Passenger Transportation	68	83	81.9277	3
Cr6+	493	Road Freight Transport		0		0
Cr6+	494	Transport of Parcels		0		0
Cr6+	495	Transport Via Pipelines		0		0
Cr6+	501	Sea and Coastal Water Transport		0		0
Cr6+	502	Inland Water and Harbour Passenger Transport		0		0
Cr6+	511	Scheduled Air Transport	157	206	76.2136	4
Cr6+	512	Non-Scheduled Air Transport	7	8	87.5	2
Cr6+	521	Warehousing	10	12	83.3333	2
Cr6+	529	Other Services Allied to Transport Agency	53	62	85.4839	3
Cr6+	551	Accommodation	9	9	100	2
Cr6+	559	Other Accommodation		0		0
Cr6+	561	Restaurants, Bars and Canteens		0		0
Cr6+	562	Drinking Places and Non-Alcoholic Beverages Places		0		0
Cr6+	581	Publishing of Books, Magazines and Other Publications	7	7	100	2
Cr6+	582	Software Development and Supply		0		0
Cr6+	591	Motion Picture, Video, Broadcasting Programmes Production and Distribution	3	8	37.5	2
Cr6+	592	Audio Publishing and Original Master Recordings		0		0
Cr6+	601	Radio Broadcasting		0		0
Cr6+	602	Television Broadcasting		0		0
Cr6+	611	Postal Services		0		0
Cr6+	612	Telecommunications	7	8	87.5	3
Cr6+	620	Computer programming, System Integration and Management Services		0		0
Cr6+	631	Data Processing, Hosting, Portals and Other Internet Information Media Service Activities		0		0
Cr6+	639	Other Information Service Activities		0		0
Cr6+	641	Banking and Savings Institutions		0		0
Cr6+	642	Investment Companies		0		0
Cr6+	649	Other Financial Intermediation	4	4	100	2
Cr6+	651	Insurance		0		0
Cr6+	652	Reinsurance		0		0
Cr6+	653	Pension Fund and Mutual Aid Organizations		0		0
Cr6+	661	Activities Auxiliary to Financial Service Activities		0		0
Cr6+	662	Activities Auxiliary to Insurance and Pension Funding		0		0
Cr6+	681	Real Estate Activities with Own or Leased Property	2	2	100	2
Cr6+	682	Activities Related to Real Estate	2	2	100	2
Cr6+	691	Renting of Transport Equipment		0		0
Cr6+	692	Renting of Personal and Household Goods		0		0
Cr6+	693	Renting of Industrial Machinery and Equipment	14	14	100	2
Cr6+	694	Leasing of Intangible Property		0		0
Cr6+	701	Research and Experimental Development On Natural Sciences and Engineering	190	207	91.7874	2
Cr6+	702	Research and Experimental Development On Social Sciences and Humanities	6	6	100	2
Cr6+	711	Legal Services		0		0
Cr6+	712	Accounting, Tax Preparation, Bookkeeping and Payroll Services		0		0
Cr6+	713	Advertising	2	2	100	2
Cr6+	714	Market Research and Public Opinion Polling		0		0
Cr6+	715	Activities of Head Offices, Holding Companies and Management Consultancy	28	28	100	2
Cr6+	721	Architectural, Engineering and Related Technical Services	177	187	94.6524	2
Cr6+	729	Other Scientific and Technical Services	47	60	78.3333	2
Cr6+	731	Veterinary Activities		0		0
Cr6+	732	Specialized Design Services		0		0
Cr6+	733	Photographic Activities		0		0
Cr6+	739	Other Professional, Scientific and Technical Services n.e.c.	15	18	83.3333	2
Cr6+	741	Business Facilities Support Management Services	46	55	83.6364	4
Cr6+	742	Cleaning and Pest Control Services of Building and Industrial Facilities	22	24	91.6667	2
Cr6+	743	Landscape Care and Maintenance Service Activities		0		0
Cr6+	751	Provision of Human Resources and Activities of Employment Placement Agencies	12	12	100	2
Cr6+	752	Activities of Travel Agencies and Tour Operators and Tourist Assistance Activities		0		0
Cr6+	753	Security, Guard and Detective Services		0		0
Cr6+	759	Other Business Support Services	28	29	96.5517	2
Cr6+	841	Executive, Legislative and General Government Support	16	20	80	2
Cr6+	842	Administration of Industrial and Social Policy of Community	33	36	91.6667	2
Cr6+	843	Foreign Affairs and Defence Activities		0		0
Cr6+	844	Justice, Public Order and Safety Activities		0		0
Cr6+	845	Compulsory Social Security Activities		0		0
Cr6+	851	Primary Education		0		0
Cr6+	852	Secondary Education		0		0
Cr6+	853	Higher Education		0		0
Cr6+	854	Schools for the Handicapped and Foreigners, Alternative Schools		0		0
Cr6+	855	General Private Educational Institute		0		0
Cr6+	856	Adult and Other Education		0		0
Cr6+	857	Educational Support Activities		0		0
Cr6+	861	Hospital Activities	193	229	84.2795	2
Cr6+	862	Medical and Dental Practice Activities	4	4	100	2
Cr6+	863	Public Health Centers	17	20	85	2
Cr6+	869	Other Human Health Activities	10	14	71.4286	3
Cr6+	871	Residential Welfare Facilities Activities		0		0
Cr6+	872	Non-Residential Welfare Facilities Activities		0		0
Cr6+	901	Creative and Arts Related Services		0		0
Cr6+	902	Library, Historical Sites and Buildings and Similar Recreation Related Services		0		0
Cr6+	911	Sports Services	10	12	83.3333	5
Cr6+	912	Amusement and theme Park Operation	4	4	100	2
Cr6+	941	Business and Professional Organizations		0		0
Cr6+	942	Labour Organizations		0		0
Cr6+	949	Other Membership Organizations	7	7	100	2
Cr6+	951	Maintenance and Repair Services of Machinery and Equipment	87	97	89.6907	2
Cr6+	952	Maintenance and Repair Services of Motor Vehicles and Motorcycles	100	114	87.7193	2
Cr6+	953	Repair Services of Personal and Household Goods		0		0
Cr6+	961	Personal Care Services		0		0
Cr6+	969	Other Personnal Service Activities n.e.c.	31	36	86.1111	2
Cr6+	970	Private Households with Employed Persons		0		0
Cr6+	981	Undifferentiated goods-producing activities of private households		0		0
Cr6+	982	Undifferentiated services-producing activities of private households		0		0
Cr6+	990	Extra-Territorial Organizations and Bodies		0		0
EtO	011	Growing of Crops		0		0
EtO	012	Farming of Animals	2	3	66.6667	1
EtO	013	Growing of Crops Combined With Farming of Animals : Mixed Farming		0		0
EtO	014	Services Incidental to Growing of Crops and Animal Farming		0		0
EtO	015	Hunting, Trapping and Game Propagation Including Related Service Activities		0		0
EtO	020	Forestry		0		0
EtO	031	Fishing and Gathering of Marine Materials		0		0
EtO	032	Operation of Fish Cultivating and Fish Farms; Services Incidental to Fishing		0		0
EtO	051	Mining of coal and lignite		0		0
EtO	052	Extraction of Crude Petroleum and Natural Gas		0		0
EtO	061	Mining of Iron Ores		0		0
EtO	062	Mining of Non-ferrous Metal Ores		0		0
EtO	071	Quarrying of Stone, Sand and Gravel		0		0
EtO	072	Mining of Other Non-Metal Ores		0		0
EtO	080	Mining support service activities		0		0
EtO	101	Slaughtering of Livestock, Processing, Preserving of Meat and Meat Products		0		0
EtO	102	Processing and Preserving of Fishes and Edible Seaweeds		0		0
EtO	103	Processing and Preserving of Fruit and Vegetables		0		0
EtO	104	Manufacture of Vegetable and Animal Oils and Fats		0		0
EtO	105	Manufacture of Dairy Products and edible Ice Cakes		0		0
EtO	106	Manufacture of Grain Mill Products, Starches and Starch Products		0		0
EtO	107	Manufacture of Other Food Products		0		0
EtO	108	Manufacture of Livestock Feeds and Prepared Animal Feeds		0		0
EtO	111	Manufacture of Alcoholic Beverages		0		0
EtO	112	Manufacture of Ice and Non-alcoholic Beverages, Production of Mineral Waters		0		0
EtO	120	Manufacture of Tobacco Products		0		0
EtO	131	Spinning of Textiles and Processing of Threads and Yarns		0		0
EtO	132	Weaving of Textiles and Manufacture of Textile Products		0		0
EtO	133	Manufacture of Knitted Fabric Mills and Fabric Products		0		0
EtO	134	Dyeing and Finishing Textiles		0		0
EtO	139	Manufacture of Other Made-Up Textile Articles, Except Apparel	1	2	50	3
EtO	141	Manufacture of Sewn Wearing Apparel, Except Fur Apparel		0		0
EtO	142	Dressing and Dyeing of Fur, Manufacture of Articles of Fur		0		0
EtO	143	Knitted and Crocheted Apparel		0		0
EtO	144	Knitted and Crocheted Apparel		0		0
EtO	151	Manufacture of Luggage, Footwear and Similar Products		0		0
EtO	152	Manufacture of Footwear and Parts of Footwear		0		0
EtO	161	Sawmilling and Planing of Wood		0		0
EtO	162	Manufacture of Wood Products		0		0
EtO	163	Manufacture of Articles of Cork, Straw and Plaiting Materials		0		0
EtO	171	Manufacture of Pulp, Paper and Paperboard	10	10	100	1
EtO	172	Manufacture of Corrugated Cardboard, Paper Boxes and Paper Containers		0		0
EtO	179	Manufacture of Other Paper and Paperboard Products	0	3	0	5
EtO	181	Printing and Service Activities Related to Printing		0		0
EtO	182	Reproduction of Recorded Media		0		0
EtO	191	Manufacture of Coke and Briquettes		0		0
EtO	192	Manufacture of Refined Petroleum Products		0		0
EtO	201	Manufacture of Basic Chemicals	270	340	79.4118	3
EtO	202	Manufacture of Fertilizers and Nitrogen Compounds	23	54	42.5926	2
EtO	203	Manufacture of Synthetic Rubber and of Plastics in Primary Forms	99	128	77.3438	3
EtO	204	Manufacture of Other Chemical Products	130	213	61.0329	3
EtO	205	Manufacture of Man-Made Fibers	6	6	100	1
EtO	211	Manufacture of Medicinal Chemicals, Antibiotics and Biological Products	67	67	100	1
EtO	212	Manufacture of Medicaments	82	88	93.1818	2
EtO	213	Manufacture of Pharmaceutical Goods Other Than Medicaments	56	111	50.4505	4
EtO	221	Manufacture of Rubber Products		0		0
EtO	222	Manufacture of Plastic Products	9	22	40.9091	3
EtO	231	Manufacture of Glass and Glass Products		0		0
EtO	232	Manufacture of Ceramic Ware		0		0
EtO	233	Manufacture of Cement, Lime and Plaster and Its Products		0		0
EtO	239	Manufacture of Other Non-metallic Mineral Products		0		0
EtO	241	Manufacture of Basic Iron and Steel		0		0
EtO	242	Manufacture of Basic Precious and Non-ferrous Metals		0		0
EtO	243	Cast of Metals		0		0
EtO	251	Manufacture of Structural Metal Products, Tanks, Reservoirs and Steam Generators		0		0
EtO	252	Manufacture of Weapons and Ammunition		0		0
EtO	259	Manufacture of Other Metal Products; Metal Working Service Activities		0		0
EtO	261	Manufacture of Semiconductor	3	6	50	2
EtO	262	Manufacture of Electronic Components	25	25	100	1
EtO	263	Manufacture of Computers and Peripheral Equipment		0		0
EtO	264	Manufacture of Telecommunication and Broadcasting Apparatuses		0		0
EtO	265	Manufacture of Electronic Video and Audio Equipment		0		0
EtO	266	Manufacture of Magnetic and optical Medium		0		0
EtO	271	Manufacture of Medical Appliances and Instruments	116	320	36.25	5
EtO	272	Manufacture of Instruments and Appliances for Measuring, Checking, Testing, Navigating, controlling and Other Purposes, Except Optical Instruments		0		0
EtO	273	Manufacture of Spectacle, Photographic Equipment and Other Optical Instruments		0		0
EtO	274	Manufacture of Watches, Clocks and its Parts		0		0
EtO	281	Manufacture of Electric Motors, Generators and Transforming, Distributing and Controlling Apparatus of Electricity	2	2	100	1
EtO	282	Manufacture of Primary Cells and Batteries and Accumulators		0		0
EtO	283	Manufacture of Insulated Wires and Cables, Including Insulated Code Sets		0		0
EtO	284	Manufacture of Electric Lamps and Bulbs		0		0
EtO	285	Manufacture of Domestic Appliances		0		0
EtO	289	Manufacture of Other Electrical Equipment		0		0
EtO	291	Manufacture of General Purpose Machinery		0		0
EtO	292	Manufacture of Special-Purpose Machinery		0		0
EtO	301	Manufacture of Motor Vehicles and Engines for Motor Vehicles		0		0
EtO	302	Manufacture of Bodies for Motor Vehicles ; Manufacture of Trailers and Semitrailers		0		0
EtO	303	Manufacture of Parts and Accessories for Motor Vehicles and Engines		0		0
EtO	311	Building of Ships and Boats		0		0
EtO	312	Manufacture of Railway and Tramway Locomotives and Rolling Stock		0		0
EtO	313	Manufacture of Aircraft, Spacecraft and its Parts		0		0
EtO	319	Manufacture of Other Transport Equipment		0		0
EtO	320	Manufacture of Furniture		0		0
EtO	331	Manufacture of Precious Metals and Ornamentations		0		0
EtO	332	Manufacture of Musical Instruments		0		0
EtO	333	Manufacture of Sports and Athletic Goods		0		0
EtO	334	Manufacture of Dolls, Toys and Games		0		0
EtO	339	Other Manufacturing n.e.c.	6	16	37.5	5
EtO	351	Production, Collection and Distribution of Electricity		0		0
EtO	352	Manufacture of Gas, Distribution of Gaseous Fuel Through Mains		0		0
EtO	353	Steam, Chilled or Hot Water and Air Conditioning Supply		0		0
EtO	360	Water Supply		0		0
EtO	370	Sewage, Wastewater and Human Waste Treatment Services		0		0
EtO	381	Waste Collection		0		0
EtO	382	Waste Treatment Services		0		0
EtO	383	Recovery of Metal and Non-Metal Waste and Scrap		0		0
EtO	390	Remediation activities and other waste management services		0		0
EtO	411	Building Construction		0		0
EtO	412	Heavy Construction		0		0
EtO	421	Site Preparation and Special Trade Construction for Civil Engineering and Buildings		0		0
EtO	422	Building Installation		0		0
EtO	423	Electrical and Communication Works		0		0
EtO	424	Interior and Building Completion		0		0
EtO	425	Renting of Construction or Demolition Equipment with Operator		0		0
EtO	451	Sale of Motor Vehicles		0		0
EtO	452	Sale of Motor Vehicle Parts and Accessories		0		0
EtO	453	Sale of Motorcycles and Related Parts and Accessories		0		0
EtO	461	Wholesale on a Fee or Contract Basis		0		0
EtO	462	Wholesale of Agricultural Raw Materials and Live Animals		0		0
EtO	463	Wholesale of Food, Beverages and Tobaccos		0		0
EtO	464	Wholesale of Household Goods	9	10	90	4
EtO	465	Wholesale of Machinery Equipment and Supplies		0		0
EtO	466	Wholesale of Construction Materials, Hardware and Heating and Air Conditioning Equipment		0		0
EtO	467	Other Specialized Wholesale	0	1	0	3
EtO	468	Wholesale of Non-Specialized Goods		0		0
EtO	471	Retail Sale in Non-Specialized Stores		0		0
EtO	472	Retail Sale of Foods, Beverages and Tobacco in Specialized Stores		0		0
EtO	473	Retail Sale of Information and Communications Equipment		0		0
EtO	474	Retail Sale of Textiles, Clothing, Footwear and Leather Goods		0		0
EtO	475	Retail Sale of Other Household Equipment		0		0
EtO	476	Retail Sale of Cultural, Entertainment and Recreation Goods		0		0
EtO	477	Retail Sale of Fuel		0		0
EtO	478	Retail Sale in Other Specialized Stores	0	2	0	2
EtO	479	Retail Sale not in Stores		0		0
EtO	491	Interurban Rail Transportation		0		0
EtO	492	Transit and Ground Passenger Transportation		0		0
EtO	493	Road Freight Transport		0		0
EtO	494	Transport of Parcels		0		0
EtO	495	Transport Via Pipelines		0		0
EtO	501	Sea and Coastal Water Transport		0		0
EtO	502	Inland Water and Harbour Passenger Transport		0		0
EtO	511	Scheduled Air Transport		0		0
EtO	512	Non-Scheduled Air Transport		0		0
EtO	521	Warehousing		0		0
EtO	529	Other Services Allied to Transport Agency		0		0
EtO	551	Accommodation		0		0
EtO	559	Other Accommodation		0		0
EtO	561	Restaurants, Bars and Canteens		0		0
EtO	562	Drinking Places and Non-Alcoholic Beverages Places		0		0
EtO	581	Publishing of Books, Magazines and Other Publications		0		0
EtO	582	Software Development and Supply		0		0
EtO	591	Motion Picture, Video, Broadcasting Programmes Production and Distribution		0		0
EtO	592	Audio Publishing and Original Master Recordings		0		0
EtO	601	Radio Broadcasting		0		0
EtO	602	Television Broadcasting		0		0
EtO	611	Postal Services		0		0
EtO	612	Telecommunications		0		0
EtO	620	Computer programming, System Integration and Management Services		0		0
EtO	631	Data Processing, Hosting, Portals and Other Internet Information Media Service Activities		0		0
EtO	639	Other Information Service Activities		0		0
EtO	641	Banking and Savings Institutions		0		0
EtO	642	Investment Companies		0		0
EtO	649	Other Financial Intermediation		0		0
EtO	651	Insurance		0		0
EtO	652	Reinsurance		0		0
EtO	653	Pension Fund and Mutual Aid Organizations		0		0
EtO	661	Activities Auxiliary to Financial Service Activities		0		0
EtO	662	Activities Auxiliary to Insurance and Pension Funding		0		0
EtO	681	Real Estate Activities with Own or Leased Property	5	6	83.3333	1
EtO	682	Activities Related to Real Estate		0		0
EtO	691	Renting of Transport Equipment		0		0
EtO	692	Renting of Personal and Household Goods		0		0
EtO	693	Renting of Industrial Machinery and Equipment		0		0
EtO	694	Leasing of Intangible Property		0		0
EtO	701	Research and Experimental Development On Natural Sciences and Engineering	57	91	62.6374	2
[truncated: 2,789 more rows]
